# Supplementary material for: Insertion sequences drive the emergence of a highly adapted human pathogen
Source: Microb Genom. 2019 Apr 4;6(9):mgen000265. doi: 10.1099/mgen.0.000265 (PMC7643977; doi:10.1099/mgen.0.000265)
Supplement: Supplementary material 2 [file mgen-6-265-s002.xlsx]

## Sheet: Table S7
Table S7. Prediction of CLJ-ISL3 insertions between contigs of CLJ3, as described in Materials and Methods
Flanking contigs	Inverted repeat at contigs' ends	Found by panISa	Truncated or deleted gene(s) CLJ1/PA7/PA01 gene numbers	Gene function/remarks	presence in CLJ1
006-007	Yes	Yes	CLJ1_0230/PSPA7_0328/PA0243	transcriptional regulator, TetR family	No
007-008	Only in 008	Yes	CLJ1_0262/PSPA7_0376/PA0285	GGDEF domain protein	No
019-020	Yes	Yes	CLJ1_0698/PSPA7_0954/PA4136	MFS family transporter	No
022-023	Yes	Yes	CLJ1_0863/PSPA7_1123/PA3985	Putative membrane protein	No
023-024	Only in 023	Yes	hupN/CLJ1_0909/PSPA7_1168/PA3940	DNA-binding protein HU-beta	No
026-063	Only in 026	No	CLJ1_3101/PSPA7_3246/PA2041, mexX/CLJ1_3125/PSPA7_3269/PA2019	mexX, puu permease, multidrug efflux/next to CLJ3 deletion	Yes
030-031	Only in 030	Yes	rhlBRL/CLJ1_1381-1383/PSPA7_1648-1650/PA3478-3476	quorum-sensing regulon	No
033-034	Yes	Yes	CLJ1_1423/PSPA7_1697/PA3429	putative epoxide hydrolase	No
035-036	Yes	Yes	CLJ1_1578/PSPA7_1845/PA3276	hypothetical protein	No
039-040	Yes	Yes	wbpL/CLJ1_1777/PSPA7_1935/PA3193	OSA region	No
045-046	Yes	Yes	CLJ1_2247/PSPA7_2441	hypothetical protein	No
060-061	Yes	Yes	hcnB/CLJ1_2955/PSPA7_3102/PA2194	HCN synthase	No
067-068	Yes	Yes	CLJ1_3400/PSPA7_3548/PA1759	transcriptional activator of maltose regulon, MalT	No
068-069	Yes	Yes	CLJ1_3511/PSPA7_3656/PA1617	putative AMP-binding protein	No
074-131	Yes	No	fgtA/CLJ1_4219/PSPA7_4280/PA1091	flagellum	Yes*
131-075	Yes	No	flgL/CLJ1_4222/PSPA7_4290/PA1087	flagellum	Yes*
075-076	Yes	Yes	oprD/CLJ1_4366/PSPA7_4550/PA0958	antibiotic flux	No
080-081	Only in 080	Yes	CLJ1_5754-5755/PSPA7_4791-4792/PA0732-0731	hypothetical proteins	No
083-084	Yes	Yes	imuC/dnaE2/CLJ1_4582-4585/PSPA7_4841/PA0669	mutagenesis	Yes
093-094	Yes	Yes	ampD/CLJ1_4891/PSPA7_5139/PA4522	AmpD, beta-lactamase expression regulator	No
096-097	Yes	Yes	CLJ1_5005/PSPA7_5275/PA4629	probable transmembrane protein	No
100-101	Yes	No	CLJ1_5197	Hypothetical protein in CLJ-SR13	No
104-105	Yes	Yes	pilM/CLJ1_5446/PSPA7_5781/PA5044	pili	Yes
105-106	Only in 105	Yes	dctQM/CLJ1_5570-5571/PSPA7_5907-5908/PA5168-5169	TRAP-type C4-dicarboxylate transport system small & large permease component	No
107-108	Only in 107	Yes	yjbQ/CLJ1_5806/PSPA7_6028/PA5286, amtB/CLJ1_5808/PSPA7_6029/PA5287	hypothetical protein, ammonium transporter	No
077-048	Yes	No	None	in CLJ-SR4, also a gap in CLJ1, between CLJ1_2557&2558	Yes
010-011	Yes	Yes	None	between CLJ1_0366&0368/PSPA7_0480&0481	No
011-012	Yes	Yes	None	between CLJ1_3881&3880/PSPA7_0593&0594	No
042-043	Yes	Yes	None	between CLJ1_2116&2117/PSPA7_2324&2325	No
029-030	Yes	Yes	None	between CLJ1_1258&1259/PSPA7_1518&1519	No
008-009	Yes	Yes	None	between CLJ1_0273&0274/PSPA7_0387&0388	No
037-038	Yes	Yes	None	OSA region/between CLJ1_1764&1765/PSPA7_1971&1972	No
009-010	Yes	Yes	None	between CLJ1_0295&0296/PSPA7_0409&0410	No
058-059	Yes	Yes	None	between CLJ1_1706&1707/PSPA7_2982&2983	No
123-079	Yes	No	None	in RGP6, between CLJ1_5767&5768	No
079-080	Yes	Yes	None	between CLJ1_5718&5720/PSPA7_4757&4759	No
101-102	Yes	Yes	None	between CLJ1_5292&5293/PSPA7_5613&5614	No
041-042	Yes	Yes	None	between xcpZ&tRNAVal/CLJ1_1825&rna21/PSPA7_2038&2039/PA3095&3094.3	No
089-090	Yes	Yes	None	between roxS&hypothetical/CLJ1_4819&4820/PSPA7_5108&5109/PA4494&4495	No
097-098	Yes	Yes	None	in place of cupE1-6/between CLJ1_5026&5027/PSPA7_5296&5303/PA4647&4654	No
* The two ISs recombined in CLJ1 creating a deletion between truncated fgtA and flgL genes

## Sheet: Table S8
Table S8. Differential proteomic analysis between CLJ1 and CLJ3 in total proteome, membrane proteome, and secretome proteome
Majority Protein IDs	Protein names	Total				Membrane				Secretome
		peptides (razor + unique)	P.Value	log2FC	Significant	peptides (razor + unique)	P.Value	log2FC	Significant	peptides (razor + unique)	P.Value	log2FC	Significant
CLJ1_0002	TsaC_protein_(YrdC_domain)_required_for_threonylcarbamoyladenosine_t(6)A37_modification_in_tRNA	2	0.422218	0.200291	FALSE	2	0.0115561	2.09267	FALSE
CLJ1_0003	Quinone_oxidoreductase_(EC_1.6.5.5)	12	0.0140227	-0.737499	FALSE	8	0.000118765	-3.11702	TRUE	10	0.782579	0.292825	FALSE		TRUE	protein abundance found statistically different between CLJ1 and CLJ3
CLJ1_0004	Coproporphyrinogen_III_oxidase,_aerobic_(EC_1.3.3.3)	9	0.430698	-0.149705	FALSE					8	0.0604125	1.88398	FALSE			protein found significantly enriched in CLJ1
CLJ1_0005	Shikimate_5-dehydrogenase_I_alpha_(EC_1.1.1.25)	5	0.846211	-0.0502698	FALSE											protein found significantly enriched in CLJ3
CLJ1_0006	FIG00954501:_hypothetical_protein					1	0.295705	-0.413739	FALSE	8	0.000878257	-3.94498	TRUE
CLJ1_0007	Parvulin-like_peptidyl-prolyl_isomerase	5	0.0276159	-2.41196	FALSE
CLJ1_0015	DNA-binding response regulator, LuxR family					3	0.0107364	1.92425	FALSE
CLJ1_0016	Tryptophan_synthase_alpha_chain_(EC_4.2.1.20)	3	0.0934013	0.913037	FALSE
CLJ1_0017	Tryptophan_synthase_beta_chain_(EC_4.2.1.20)	11	0.54448	0.120825	FALSE					7	0.00623624	3.93275	FALSE
CLJ1_0019	Dodecin_(COG3360)_Flavin-binding	2	0.00206287	-2.01804	TRUE					2	0.332573	1.11872	FALSE
CLJ1_0021	hypothetical_Cytosolic_Protein	3	0.0807743	1.38509	FALSE	14	0.0799877	-1.03478	FALSE
CLJ1_0022	Putative_large_exoprotein_involved_in_heme_utilization_or_adhesion_of_ShlA/HecA/FhaA_family	1	0.0582353	0.641001	FALSE	2	0.0135028	-1.57488	FALSE	3	0.15311	1.37072	FALSE
CLJ1_0023	ShlA/HecA/FhaA_family (part)	2	0.17084	0.884636	FALSE	7	0.0555819	-1.07546	FALSE
CLJ1_0028	ShlA/HecA/FhaA family (part)					1	0.896229	-0.0911871	FALSE
CLJ1_0031	Probable_lipoprotein	8	0.0449697	0.790258	FALSE	13	0.047773	-0.719846	FALSE
CLJ1_0032	Probable_lipoprotein	2	0.0242784	2.48714	FALSE	3	0.366007	-0.457545	FALSE
CLJ1_0033	Phosphonate_ABC_transporter_phosphate-binding_periplasmic_component_(TC_3.A.1.9.1)	2	0.0105235	1.56669	FALSE	5	0.0229095	-1.21428	FALSE
CLJ1_0038	Uncharacterized_protein_conserved_in_bacteria	5	0.833239	-0.0531442	FALSE	2	0.0333802	1.87819	FALSE	3	0.00121471	-3.81082	TRUE
CLJ1_0046	Putative Zn protease					6	0.000200838	-2.02642	TRUE
CLJ1_0047	FIG00955692: hypothetical protein					3	0.792034	0.0701351	FALSE
CLJ1_0049	carbonic_anhydrase,_family_3	2	0.317113	0.237399	FALSE
CLJ1_0050	Oligopeptidase_A_(EC_3.4.24.70)	24	0.834759	-0.0540978	FALSE					22	0.413891	0.841507	FALSE
CLJ1_0051	FIG00954395:_hypothetical_protein	1	0.651215	0.574653	FALSE	1	0.000218973	-2.64429	TRUE
CLJ1_0053	Autotransporter_adhesin	13	0.142182	0.522464	FALSE	19	0.167307	-0.374428	FALSE	9	0.476621	-0.640849	FALSE
CLJ1_0054	FIG00957151:_hypothetical_protein	5	0.452078	0.435377	FALSE	11	0.243947	-0.350785	FALSE	4	0.00702586	2.5734	FALSE
CLJ1_0055	FIG00957151: hypothetical protein (part)					1	0.368259	-0.378187	FALSE
CLJ1_0056	ABC-type antimicrobial peptide transport system, permease component					2	0.0372799	-1.04611	FALSE
CLJ1_0057	ABC_transporter,_ATP-binding_protein	2	0.0749386	2.01738	FALSE	5	0.407199	-0.219002	FALSE
CLJ1_0058	Serine/threonine_protein_kinase_(EC_2.7.11.1)_PpkA	15	0.664111	0.202457	FALSE	25	0.253124	0.434822	FALSE
CLJ1_0059	Serine/threonine_protein_kinase_(EC_2.7.11.1)_PpkA (part)	7	0.0708634	0.711309	FALSE	9	0.860965	0.0581881	FALSE
CLJ1_0060	Phosphoprotein_phosphatase_PppA	5	0.0148718	1.08106	FALSE	8	0.00407524	2.18687	TRUE
CLJ1_0061	Protein_phosphatase_ImpM	2	0.219418	0.709603	FALSE	1	0.00352141	2.00957	TRUE
CLJ1_0062	IcmF-related_protein	28	0.175585	0.568976	FALSE	48	0.954411	0.0171695	FALSE
CLJ1_0063	Outer_membrane_protein_ImpK/VasF,_OmpA/MotB_domain	11	0.292466	0.620849	FALSE	18	0.871807	-0.0487829	FALSE
CLJ1_0064	Uncharacterized_protein_ImpJ/VasE	16	0.17535	0.536353	FALSE	23	0.000322805	1.76811	TRUE	5	0.0346496	2.47515	FALSE
CLJ1_0065	Type_VI_secretion_lipoprotein/VasD	3	0.433615	1.0885	FALSE	6	0.0914497	-0.450334	FALSE
CLJ1_0066	Uncharacterized_protein_ImpI/VasC	4	0.0205475	0.74574	FALSE	6	0.000479508	1.84448	TRUE
CLJ1_0067	Uncharacterized_protein_ImpI/VasC	4	0.0840159	2.69651	FALSE	3	0.33323	-1.16688	FALSE
CLJ1_0069	Uncharacterized_protein_ImpA	10	0.0743759	0.908212	FALSE	4	0.00332237	2.51191	TRUE	1	0.665797	-0.368711	FALSE
CLJ1_0070	Uncharacterized_protein_ImpB	10	0.0187493	1.03671	FALSE	11	0.00808484	1.64635	FALSE	3	0.618355	-0.466599	FALSE
CLJ1_0071	Uncharacterized_protein_ImpC	25	0.303049	0.415899	FALSE	28	0.000554982	2.04508	TRUE	18	0.00765245	3.00527	FALSE
CLJ1_0072	Uncharacterized_protein_ImpD	11	0.0934908	1.05944	FALSE	5	0.00559041	-1.64455	TRUE	12	0.381857	-0.787638	FALSE
CLJ1_0073	Protein_of_avirulence_locus_ImpE	11	0.0356678	1.15834	FALSE	7	0.000170286	2.08101	TRUE
CLJ1_0075	Protein_ImpG/VasA	10	0.211336	0.903469	FALSE	17	0.01187	1.75234	FALSE
CLJ1_0076	Uncharacterized protein ImpH/VasB					3	0.0251467	1.50793	FALSE
CLJ1_0077	ClpB_protein	42	0.223445	0.672577	FALSE	49	2.64021e-05	2.67561	TRUE
CLJ1_0078	FIG01221261:_hypothetical_protein	8	0.464657	0.377411	FALSE					7	0.365333	1.26912	FALSE
CLJ1_0081	hypothetical_protein	4	0.923727	0.0717387	FALSE					1	0.0284669	-2.64476	FALSE
CLJ1_0083	FIG00960169:_hypothetical_protein	2	0.0474637	0.980667	FALSE	1	0.0788292	1.05197	FALSE	1	0.0172137	-2.77627	FALSE
CLJ1_0088	FIG00957260:_hypothetical_protein									1	0.758051	0.258931	FALSE
CLJ1_0089	FIG00958458:_hypothetical_protein	5	0.135346	0.485822	FALSE					5	0.0368571	2.90135	FALSE
CLJ1_0091	Carbonic_anhydrase_(EC_4.2.1.1)	10	0.63903	0.0994379	FALSE	4	0.00540624	1.75702	TRUE	5	0.240917	-1.18204	FALSE
CLJ1_0101	Probable_transmembrane_protein	1	0.144434	-1.62154	FALSE
CLJ1_0104	Cytochrome_oxidase_biogenesis_protein_Sco1/SenC/PrrC,_putative_copper_metallochaperone	4	0.127151	-0.496788	FALSE	7	0.234546	-0.355874	FALSE
CLJ1_0105	ElaA_protein	2	0.0558408	-0.594756	FALSE
CLJ1_0108	2-hydroxychromene-2-carboxylate_isomerase_family_protein,_glutathione-dependent	3	0.632453	0.344186	FALSE	3	0.00588188	1.83785	TRUE
CLJ1_0115	ParE_toxin_protein	2	0.58458	0.448227	FALSE
CLJ1_0116	Prevent_host_death_protein,_Phd_antitoxin	1	0.443465	0.842079	FALSE
CLJ1_0117	FIG00957304:_hypothetical_protein	7	0.0159849	1.44342	FALSE	11	0.936339	-0.02112	FALSE	2	0.725301	-0.355105	FALSE
CLJ1_0118	Phosphonate ABC transporter phosphate-binding periplasmic component (TC 3.A.1.9.1)					5	0.00294737	-1.01468	TRUE
CLJ1_0120	Alkylphosphonate_utilization_operon_protein_PhnA	1	0.0960168	0.468356	FALSE					1	0.179889	-1.15701	FALSE
CLJ1_0122	Methylmalonate-semialdehyde_dehydrogenase_(EC_1.2.1.27)	14	0.067669	-0.708196	FALSE					17	0.169152	1.34239	FALSE
CLJ1_0124	Omega-amino_acid--pyruvate_aminotransferase_(EC_2.6.1.18)	15	0.0686076	-0.895456	FALSE					13	0.347608	1.36051	FALSE
CLJ1_0132	Alkyl_hydroperoxide_reductase_protein_C_(EC_1.6.4.-)	11	0.855308	-0.037829	FALSE	10	0.000764445	2.49682	TRUE	10	0.244178	0.874617	FALSE
CLJ1_0133	Alkyl_hydroperoxide_reductase_protein_F_(EC_1.6.4.-)	13	0.0427099	-0.476833	FALSE					22	0.0162011	4.31411	FALSE
CLJ1_0134	Polyphosphate_kinase_2_(EC_2.7.4.1)	17	0.00163066	-1.20407	TRUE	14	0.298363	0.757771	FALSE
CLJ1_0136	Inosine-uridine_preferring_nucleoside_hydrolase_(EC_3.2.2.1)	13	0.356002	-0.240439	FALSE	2	0.0110611	-1.44259	FALSE	9	0.0796592	-1.5037	FALSE
CLJ1_0137	Nucleoside_2-deoxyribosyltransferase									1	0.0329695	-2.36269	FALSE
CLJ1_0142	Adenosine_deaminase_(EC_3.5.4.4)	6	0.40352	0.48261	FALSE
CLJ1_0144	Iron siderophore sensor protein					2	0.000220981	-3.35163	TRUE
CLJ1_0148	Protocatechuate_3,4-dioxygenase_beta_chain_(EC_1.13.11.3)	3	4.18936e-06	6.17889	TRUE
CLJ1_0149	Protocatechuate_3,4-dioxygenase_alpha_chain_(EC_1.13.11.3)	3	5.8713e-06	4.52999	TRUE
CLJ1_0150	Pca_regulon_regulatory_protein_PcaR	4	0.166732	0.637472	FALSE	3	0.00633126	2.81679	FALSE
CLJ1_0151	Membrane-fusion_protein	4	0.229586	-0.660106	FALSE	10	0.00619241	-0.923099	FALSE
CLJ1_0152	Efflux_membrane_fusion_protein,_RND_family	3	0.615488	-0.147231	FALSE	9	0.0333681	-0.666773	FALSE	2	0.861599	0.165855	FALSE
CLJ1_0153	RND_efflux_transporter	5	0.10633	-1.15606	FALSE	15	0.41167	-0.265606	FALSE
CLJ1_0154	Transcriptional_regulator	2	0.468186	0.240874	FALSE
CLJ1_0156	Outer_membrane_porin,_coexpressed_with_pyoverdine_biosynthesis_regulon	6	0.45782	-0.536209	FALSE	10	0.000901462	-1.98285	TRUE
CLJ1_0158	Gamma-glutamyltranspeptidase_(EC_2.3.2.2)	3	0.80836	-0.168049	FALSE
CLJ1_0159	Nucleoside-binding_outer_membrane_protein	3	0.296946	-1.17807	FALSE	6	0.00014289	-2.26712	TRUE
CLJ1_0161	Transcriptional_regulator_RutR_of_pyrimidine_catabolism_(TetR_family)	1	0.284616	-0.490969	FALSE	4	0.0263059	3.10114	FALSE
CLJ1_0163	FIG066100: Diguanylate cyclase (GGDEF domain) with PAS/PAC sensor					1	7.59289e-05	2.30184	TRUE
CLJ1_0164	FIG057251:_Fe-S_oxidoreductase	2	5.46444e-07	6.49844	TRUE
CLJ1_0165	FIG062788:_hypothetical_protein	5	1.25146e-06	6.86487	TRUE	8	6.89879e-08	7.68592	TRUE
CLJ1_0166	Serine phosphatase RsbU, regulator of sigma subunit					8	0.00017263	4.66789	TRUE
CLJ1_0179	NAD(P)_transhydrogenase_alpha_subunit_(EC_1.6.1.2)	4	0.589361	-0.159464	FALSE					2	0.0524936	2.04955	FALSE
CLJ1_0181	NAD(P) transhydrogenase subunit beta (EC 1.6.1.2)					2	0.905964	-0.0418596	FALSE
CLJ1_0184	probable amidase					3	0.845222	0.187146	FALSE
CLJ1_0213	Transcriptional_regulator,_MerR_family	3	0.148072	0.460342	FALSE	4	0.00103182	3.15658	TRUE
CLJ1_0214	3-oxoadipate_CoA-transferase_subunit_A_(EC_2.8.3.6);_Glutaconate_CoA-transferase_subunit_A_(EC_2.8.3.12)	2	0.000428909	2.39281	TRUE
CLJ1_0215	3-oxoadipate_CoA-transferase_subunit_B_(EC_2.8.3.6);_Glutaconate_CoA-transferase_subunit_B_(EC_2.8.3.12)	6	0.00966074	3.08909	FALSE
CLJ1_0216	Beta-ketoadipyl_CoA_thiolase_(EC_2.3.1.-)	3	0.0033444	2.6305	FALSE					2	0.83067	-0.178526	FALSE
CLJ1_0218	3-carboxy-cis,cis-muconate_cycloisomerase_(EC_5.5.1.2)	2	0.630592	0.806557	FALSE
CLJ1_0219	Beta-ketoadipate_enol-lactone_hydrolase_(EC_3.1.1.24)	2	0.00436163	1.64881	FALSE
CLJ1_0227	Hexuronate transporter					2	0.0432888	2.44473	FALSE
CLJ1_0229	4-hydroxyphenylpyruvate_dioxygenase_(EC_1.13.11.27)	11	0.0213914	2.99427	FALSE	11	1.68483e-07	5.21295	TRUE
CLJ1_0231	Quinate/shikimate_5-dehydrogenase_I_delta_(EC_1.1.1.25)	3	1.32992e-06	5.73244	TRUE
CLJ1_0232	Quinate/shikimate_5-dehydrogenase_I_delta_(EC_1.1.1.25)	6	1.29735e-06	6.20006	TRUE
CLJ1_0238	CBS_domain_protein	4	0.0648751	-1.28282	FALSE
CLJ1_0241	Virulence_associated_gene_hudA_(PA0254),_similar_to_UbiD	3	0.132517	-0.436349	FALSE
CLJ1_0242	Protein of unknown function DUF1275					1	0.017518	-1.04134	FALSE
CLJ1_0244	Glutarate-semialdehyde_dehydrogenase_(EC_1.2.1.20);_Succinate-semialdehyde_dehydrogenase_[NAD(P)+]_(EC_1.2.1.16)	24	0.0841306	-0.466127	FALSE	4	0.526447	0.336853	FALSE	22	0.262991	0.914095	FALSE
CLJ1_0245	5-aminovalerate_aminotransferase_(EC_2.6.1.48)_/_Gamma-aminobutyrate:alpha-ketoglutarate_aminotransferase_(EC_2.6.1.19)	21	0.0682071	-0.417232	FALSE	6	0.045143	-1.14938	FALSE	19	0.0892153	2.77425	FALSE
CLJ1_0246	response regulator					1	0.584485	0.127678	FALSE
CLJ1_0248	4-carboxymuconolactone_decarboxylase_domain/alkylhydroperoxidase_AhpD_family_core_domain_protein	2	0.755574	-0.192054	FALSE					3	0.000110201	-5.39279	TRUE
CLJ1_0254	Putative_metalloprotease_yggG_(EC_3.4.24.-)	8	0.00170169	3.58917	TRUE	9	0.74314	0.0943394	FALSE	4	0.0167732	-3.6124	FALSE
CLJ1_0257	Sulfate_and_thiosulfate_import_ATP-binding_protein_CysA_(EC_3.6.3.25)	11	0.521339	-0.370936	FALSE	21	0.601161	-0.104386	FALSE	1	0.0339159	-1.84158	FALSE
CLJ1_0258	Sulfate_transport_system_permease_protein_CysW	2	0.540752	0.491148	FALSE	3	0.0042399	-0.993926	FALSE
CLJ1_0259	Sulfate_transport_system_permease_protein_CysT	3	0.997457	0.0017134	FALSE	4	0.444116	-0.18158	FALSE
CLJ1_0260	Sulfate_and_thiosulfate_binding_protein_CysP	8	0.850304	0.101129	FALSE					12	0.000190207	-5.78918	TRUE
CLJ1_0261	FIG00956018:_hypothetical_protein	1	0.281665	1.76264	FALSE
CLJ1_0262	GGDEF_domain_protein	3	0.186694	-2.16035	FALSE	15	9.85612e-05	-2.85003	TRUE
CLJ1_0263	Fatty acid desaturase (EC 1.14.19.1); Delta-9 fatty acid desaturase (EC 1.14.19.1)					2	0.734289	-0.189621	FALSE
CLJ1_0268	outer_membrane_porin_OprE_precursor	17	0.00424069	-1.12711	FALSE	24	0.000498732	-1.92782	TRUE	13	0.175023	-1.22758	FALSE
CLJ1_0269	Agmatine_deiminase_(EC_3.5.3.12)	10	0.747663	-0.0654783	FALSE					9	0.667682	0.321013	FALSE
CLJ1_0270	N-carbamoylputrescine_amidase_(3.5.1.53)_/_Aliphatic_amidase_AmiE_(EC_3.5.1.4)	10	0.12788	-0.495213	FALSE	3	0.00660094	-2.95262	FALSE	5	0.35178	-1.24298	FALSE
CLJ1_0271	Transcriptional_regulator,_TetR_family	1	0.294658	1.28185	FALSE
CLJ1_0272	Putrescine_ABC_transporter_putrescine-binding_protein_PotF_(TC_3.A.1.11.2)	6	0.0166771	-1.06007	FALSE	6	0.00303261	-2.35806	TRUE
CLJ1_0273;CLJ1_3103	Gamma-glutamyl-putrescine_synthetase_(EC_6.3.1.11)	10	0.0850802	0.447973	FALSE	11	0.00038423	2.91066	TRUE	5	0.47601	-0.567549	FALSE
CLJ1_0274	probable_glutamine_amidotransferase	3	2.94361e-05	3.80541	TRUE
CLJ1_0275	glutamine_synthetase_family_protein	11	2.38963e-05	2.05547	TRUE	15	1.93834e-06	5.06221	TRUE	6	0.000908739	3.96049	TRUE
CLJ1_0276	Omega-amino_acid--pyruvate_aminotransferase_(EC_2.6.1.18)	17	0.000125777	1.6732	TRUE	7	0.000270449	3.67881	TRUE	11	0.0080446	5.01368	FALSE
CLJ1_0277	Putrescine_ABC_transporter_putrescine-binding_protein_PotF_(TC_3.A.1.11.2)	12	0.517168	-0.239679	FALSE	8	0.0936612	2.02604	FALSE	11	0.194742	-1.10084	FALSE
CLJ1_0278	Putrescine_ABC_transporter_putrescine-binding_protein_PotF_(TC_3.A.1.11.2)	13	0.833785	-0.0754348	FALSE	10	0.0467265	1.57944	FALSE	15	0.893721	0.110493	FALSE
CLJ1_0279	Putrescine_transport_ATP-binding_protein_PotG_(TC_3.A.1.11.2)	6	0.0786816	-0.547523	FALSE	13	0.0121454	-0.707607	FALSE
CLJ1_0280	Putrescine_transport_system_permease_protein_PotH_(TC_3.A.1.11.2)	1	0.707564	-0.462467	FALSE	3	0.188424	-0.340208	FALSE
CLJ1_0281	Putrescine_transport_system_permease_protein_PotI_(TC_3.A.1.11.2)	1	0.157289	1.59081	FALSE	2	0.611327	0.212926	FALSE
CLJ1_0282	Penicillin_acylase_II_(EC_3.5.1.11)	2	0.137298	-1.26459	FALSE	9	0.0362017	-0.60423	FALSE
CLJ1_0285	FIG00957482:_hypothetical_protein	10	0.112349	-0.566921	FALSE	6	0.000924002	1.65638	TRUE	8	0.00376347	-6.24787	FALSE
CLJ1_0286	Thiol-disulfide isomerase and thioredoxins					3	0.000323597	-1.35118	TRUE
CLJ1_0287	Lysophospholipase_(EC_3.1.1.5)	2	0.905483	0.0252824	FALSE	3	0.00902002	0.772622	FALSE
CLJ1_0288	FIG00953078:_hypothetical_protein	1	0.775307	0.152852	FALSE	5	0.000392389	-1.77153	TRUE	6	0.0126501	-4.64631	FALSE
CLJ1_0293	ABC-type_amino_acid_transport/signal_transduction_systems,_periplasmic_component/domain	7	0.40767	0.433266	FALSE	3	0.43885	-0.802239	FALSE	11	0.0173544	-2.97918	FALSE
CLJ1_0294	ATPases_of_the_AAA+_class	4	0.0510067	1.02956	FALSE					3	0.901916	0.129198	FALSE
CLJ1_0295	D-3-phosphoglycerate_dehydrogenase_(EC_1.1.1.95)	21	7.08885e-05	1.72134	TRUE	14	0.000357958	1.80039	TRUE	21	0.00846005	5.16091	FALSE
CLJ1_0296	D-2-hydroxyglutarate_dehydrogenase	13	5.04923e-06	-3.06655	TRUE					9	0.965123	-0.0721444	FALSE
CLJ1_0297	Fumarylacetoacetate_hydrolase_family_protein	3	0.208684	-0.690374	FALSE					1	0.0516477	-1.85158	FALSE
CLJ1_0298	Outer_membrane_protein_assembly_factor_YaeT_precursor	3	0.670401	-0.105398	FALSE	11	0.00461655	-0.873957	FALSE
CLJ1_0303	Alkaline_phosphatase_isozyme_conversion_protein_precursor_(EC_3.4.11.-)	5	0.00164906	-3.1218	TRUE	18	0.000119698	-2.36341	TRUE
CLJ1_0304	acetyltransferase	1	0.146652	-1.54493	FALSE	8	0.0183136	-0.698038	FALSE
CLJ1_0305	FIG00959217:_hypothetical_protein	5	0.278075	-0.433763	FALSE					2	0.0356796	-3.17204	FALSE
CLJ1_0306	Ribose_5-phosphate_isomerase_A_(EC_5.3.1.6)	8	0.617863	0.126498	FALSE	2	0.0474622	-1.42189	FALSE	3	0.0276632	-2.19874	FALSE
CLJ1_0307	Threonine_dehydratase_biosynthetic_(EC_4.3.1.19)	11	0.349795	-0.206305	FALSE					12	0.052926	2.61731	FALSE
CLJ1_0308	Predicted_integral_membrane_protein	1	0.622431	0.30261	FALSE	1	0.03056	0.87045	FALSE
CLJ1_0309	Predicted nucleoside-diphosphate-sugar epimerases					2	0.44285	-0.17412	FALSE
CLJ1_0312	Phosphoserine_phosphatase_(EC_3.1.3.3)	9	0.640835	0.0939335	FALSE
CLJ1_0313	Adenosine_(5')-pentaphospho-(5'')-adenosine_pyrophosphohydrolase_(EC_3.6.1.-)	2	0.489232	0.217998	FALSE	3	0.649484	0.130532	FALSE
CLJ1_0314	FIG001592:_Phosphocarrier_protein_kinase/phosphorylase,_nitrogen_regulation_associated	13	0.975158	-0.00667811	FALSE	25	0.0294601	2.84827	FALSE
CLJ1_0318	Prolipoprotein_diacylglyceryl_transferase_(EC_2.4.99.-)	2	0.0242118	-1.07503	FALSE	4	0.123404	-0.364438	FALSE
CLJ1_0320	Thymidylate_synthase_(EC_2.1.1.45)	6	0.438	0.166985	FALSE	1	0.0456913	0.753941	FALSE	3	0.197653	1.63188	FALSE
CLJ1_0321	probable integral membrane protein NMA1898					6	0.149606	0.758843	FALSE
CLJ1_0322	probable integral membrane protein NMA1899					3	0.0259841	-0.760878	FALSE
CLJ1_0328	Dihydrofolate_reductase_(EC_1.5.1.3)	4	0.286262	-0.444201	FALSE					2	0.000204797	-4.1728	TRUE
CLJ1_0330	Uracil-xanthine permease					1	0.0135362	-1.2508	FALSE
CLJ1_0331	Dihydroxy-acid_dehydratase_(EC_4.2.1.9)	15	0.924236	0.028543	FALSE					16	0.0423807	4.26474	FALSE
CLJ1_0332	LSU_m5C1962_methyltransferase_RlmI	7	0.931617	-0.0273747	FALSE	5	0.109237	0.4817	FALSE
CLJ1_0334	Predicted_signal_transduction_protein	7	0.481244	0.139188	FALSE	8	0.00305229	1.49136	TRUE	2	0.0612108	-2.22607	FALSE
CLJ1_0335	Formamidopyrimidine-DNA_glycosylase_(EC_3.2.2.23)	4	0.275793	0.225344	FALSE	5	0.753635	0.110965	FALSE
CLJ1_0337	Cation/multidrug_efflux_pump	3	0.0830904	-2.84869	FALSE	2	0.754683	0.192613	FALSE
CLJ1_0338	FOG:_TPR_repeat,_SEL1_subfamily	5	0.0089376	2.31007	FALSE
CLJ1_0339	FIG00965478:_hypothetical_protein	2	0.00110263	3.98361	TRUE	3	0.124421	-0.908106	FALSE
CLJ1_0342	Phosphopantetheine_adenylyltransferase_(EC_2.7.7.3)	8	0.850128	0.0512819	FALSE	7	0.0316216	0.80644	FALSE
CLJ1_0343	FIG022869:_Oxidoreductase,_GMC_family	6	0.0850694	0.800188	FALSE	13	0.936557	0.0217963	FALSE
CLJ1_0344	FIG028932:_hypothetical_protein	3	0.0195168	2.90145	FALSE	4	0.353132	0.240018	FALSE
CLJ1_0345	Aldehyde_dehydrogenase_(EC_1.2.1.3);_Probable_coniferyl_aldehyde_dehydrogenase_(EC_1.2.1.68)	18	0.083976	0.738142	FALSE	25	0.0306566	0.582504	FALSE	2	0.483493	0.54691	FALSE
CLJ1_0346	Transcriptional_regulator,_TetR_family	1	0.48524	-0.778927	FALSE	1	0.0758284	1.4807	FALSE
CLJ1_0348	Hydrolase, alpha/beta fold family functionally coupled to Phosphoribulokinase					2	0.442609	1.7323	FALSE
CLJ1_0350	Ribosomal_RNA_small_subunit_methyltransferase_D_(EC_2.1.1.-)	4	0.49029	-0.87222	FALSE	2	1.15048e-05	-5.02014	TRUE
CLJ1_0351	FIG015287:_Zinc_protease	14	0.700182	-0.126304	FALSE	23	0.0846567	-2.23175	FALSE	2	0.0816124	-1.88733	FALSE
CLJ1_0352	FIG015547:_peptidase,_M16_family	15	0.921746	-0.0315395	FALSE	29	0.197846	-0.384381	FALSE
CLJ1_0353	Signal_recognition_particle_receptor_protein_FtsY_(=alpha_subunit)_(TC_3.A.5.1.1)	13	0.633828	-0.1409	FALSE	17	2.67452e-05	2.35502	TRUE	9	0.0820256	2.84438	FALSE
CLJ1_0354	Cell_division_transporter,_ATP-binding_protein_FtsE_(TC_3.A.5.1.1)	6	0.824681	-0.0758018	FALSE	11	0.00108508	-1.5351	TRUE
CLJ1_0355	Cell_division_protein_FtsX	5	0.604981	-0.287179	FALSE	9	0.154425	-0.354042	FALSE
CLJ1_0363	Monofunctional biosynthetic peptidoglycan transglycosylase (EC 2.4.2.-)					7	0.00639096	-1.20024	FALSE
CLJ1_0366	Thiazole_biosynthesis_protein_ThiG	11	0.418573	0.16895	FALSE	4	0.220646	-0.616436	FALSE	5	0.275589	-0.838632	FALSE
CLJ1_0368	tRNA_(guanine46-N7-)-methyltransferase_(EC_2.1.1.33)	4	1.19398e-06	-6.10955	TRUE	2	0.13349	-1.09065	FALSE
CLJ1_0373	Nucleoside_5-triphosphatase_RdgB_(dHAPTP,_dITP,_XTP-specific)_(EC_3.6.1.15)	4	0.68641	-0.260457	FALSE					4	0.0552727	-2.3828	FALSE
CLJ1_0374	FIG003551:_hypothetical_protein	4	0.146791	2.20916	FALSE
CLJ1_0375	Methionine_biosynthesis_protein_MetW	3	0.827874	0.0750418	FALSE	10	0.0269546	-0.606981	FALSE
CLJ1_0376	Homoserine_O-acetyltransferase_(EC_2.3.1.31)	9	0.410521	-0.360758	FALSE	16	0.00435258	-0.894808	FALSE
CLJ1_0377	FIG00954467: hypothetical protein					1	0.428881	-0.781151	FALSE
CLJ1_0379	Integral membrane protein YggT, involved in response to extracytoplasmic stress (osmotic shock)					3	0.667729	-0.10355	FALSE
CLJ1_0380	Pyrroline-5-carboxylate_reductase_(EC_1.5.1.2)	6	0.625363	0.0959126	FALSE					4	0.729321	-0.30956	FALSE
CLJ1_0381	Hypothetical_protein_YggS,_proline_synthase_co-transcribed_bacterial_homolog_PROSC									3	0.204645	-1.09339	FALSE
CLJ1_0382	Twitching_motility_protein_PilT	10	0.0804482	-0.373001	FALSE	8	0.231193	0.499083	FALSE
CLJ1_0383	Twitching_motility_protein_PilT (part)	5	0.0197697	-1.07884	FALSE	8	0.0328298	0.710159	FALSE
CLJ1_0386	Cystathionine_beta-synthase_(EC_4.2.1.22)	22	0.216217	-0.377491	FALSE	6	0.000638713	1.74173	TRUE	8	0.295837	1.35403	FALSE
CLJ1_0387	Cystathionine_gamma-lyase_(EC_4.4.1.1)	10	0.398157	-0.192418	FALSE	2	0.757435	0.205364	FALSE	7	0.364831	1.62373	FALSE
CLJ1_0389	Dihydroorotase_(EC_3.5.2.3)	6	0.0225798	-0.649454	FALSE	4	0.904902	0.0619912	FALSE	8	0.0410268	2.29574	FALSE
CLJ1_0390	Aspartate_carbamoyltransferase_(EC_2.1.3.2)	12	0.351761	-0.211054	FALSE					6	0.0498366	2.44514	FALSE
CLJ1_0391	Uracil_phosphoribosyltransferase_(EC_2.4.2.9)_/_Pyrimidine_operon_regulatory_protein_PyrR	6	0.595004	-0.156522	FALSE	3	0.00429476	2.84744	TRUE	3	0.0128707	-3.3307	FALSE
CLJ1_0392	Putative_Holliday_junction_resolvase_YggF	1	0.0781872	-1.92836	FALSE
CLJ1_0394	Ferric_siderophore_transport_system,_periplasmic_binding_protein_TonB	3	0.419272	-0.318408	FALSE	9	0.00868769	-1.44047	FALSE
CLJ1_0395	Glutathione_synthetase_(EC_6.3.2.3)	12	0.241716	0.28847	FALSE					8	0.158571	-1.90767	FALSE
CLJ1_0396	twitching_motility_protein_PilG	6	0.00421592	-0.905361	FALSE	7	0.208351	-0.358651	FALSE	1	0.0752121	-1.50582	FALSE
CLJ1_0397	twitching_motility_protein_PilH	5	0.0217288	-0.91093	FALSE					1	0.00339056	-3.75538	FALSE
CLJ1_0398	type_IV_pili_signal_transduction_protein_PilI	4	0.11802	-0.90049	FALSE	3	0.0440314	-2.25938	FALSE
CLJ1_0399	twitching_motility_protein_PilJ	14	0.0145514	-1.06517	FALSE	15	0.00512595	-1.10154	TRUE	3	0.000249938	-4.09966	TRUE
CLJ1_0401	still_frameshift_probable_component_of_chemotactic_signal_transduction_system	46	0.0100918	-1.12723	FALSE	57	0.00237059	-1.43891	TRUE	2	7.28464e-06	-7.92118	TRUE
CLJ1_0403	Chemotaxis_signal_transduction_protein	7	0.0365738	-0.556906	FALSE	7	0.0545846	-0.650652	FALSE
CLJ1_0406	FIG00955657:_hypothetical_protein	4	0.0321659	2.27337	FALSE
CLJ1_0407	Ribosomal_RNA_small_subunit_methyltransferase_E_(EC_2.1.1.-)	5	0.354007	0.489484	FALSE	3	0.879692	0.14391	FALSE
CLJ1_0408	Adenosylmethionine-8-amino-7-oxononanoate_aminotransferase_(EC_2.6.1.62)	10	0.19872	-0.298407	FALSE					7	0.316423	1.12305	FALSE
CLJ1_0409	Amine_oxidase_[flavin-containing]_(EC_1.4.3.4)	14	0.423551	-0.322568	FALSE	21	0.00434189	-1.0018	TRUE
CLJ1_0411	Protein_yceI_precursor	16	0.187182	0.300775	FALSE	5	0.111537	0.601874	FALSE	15	0.436222	0.694392	FALSE
CLJ1_0412	Transcriptional_regulator_MexR	2	0.125401	0.692431	FALSE
CLJ1_0413	RND_efflux_system,_membrane_fusion_protein_CmeA	17	0.181937	-0.349187	FALSE	19	0.102087	-0.442338	FALSE	7	0.177502	1.16517	FALSE
CLJ1_0414	RND_efflux_system,_inner_membrane_transporter_CmeB	22	0.0542866	-0.538968	FALSE	31	0.177108	-0.375948	FALSE
CLJ1_0415	RND_efflux_system,_outer_membrane_lipoprotein_CmeC	20	0.183703	-0.349701	FALSE	25	0.00799137	-0.893276	FALSE	3	0.510806	-0.636702	FALSE
CLJ1_0416	ATP-dependent_RNA_helicase_RhlE	27	0.673693	-0.107951	FALSE	25	0.000537627	1.50615	TRUE
CLJ1_0417	FIG00953569:_hypothetical_protein	4	0.727917	0.113564	FALSE	10	0.000448943	1.79442	TRUE
CLJ1_0418	5,10-methylenetetrahydrofolate_reductase_(EC_1.5.1.20)	13	0.926923	-0.0199104	FALSE	5	0.0937322	2.77009	FALSE	8	0.456459	0.687425	FALSE
CLJ1_0420	Adenosylhomocysteinase_(EC_3.3.1.1)	24	0.291617	-0.280456	FALSE	8	0.566977	-0.255955	FALSE	23	0.202082	1.09398	FALSE
CLJ1_0425	Transcriptional_regulator_RutR_of_pyrimidine_catabolism_(TetR_family)	1	0.256305	1.0206	FALSE
CLJ1_0426	Cytosine_deaminase_(EC_3.5.4.1)	8	0.758633	-0.0974512	FALSE	2	0.0309416	-1.14374	FALSE	6	0.193757	1.65562	FALSE
CLJ1_0427	Cytosine permease					1	0.492488	0.441422	FALSE
CLJ1_0434	L-carnitine_dehydratase/bile_acid-inducible_protein_F	9	0.381076	0.228106	FALSE
CLJ1_0435	Glutaryl-CoA_dehydrogenase_(EC_1.3.99.7)	12	0.922238	0.0281984	FALSE					7	0.569516	0.779308	FALSE
CLJ1_0437	cytosolic_long-chain_acyl-CoA_thioester_hydrolase_family_protein	4	0.137489	-0.553115	FALSE					3	0.229931	-0.896866	FALSE
CLJ1_0444	ATP-dependent_23S_rRNA_helicase_DbpA	5	0.44057	-0.276209	FALSE	1	0.668273	-0.273381	FALSE
CLJ1_0445	Cold_shock_protein_CspE	2	0.340775	-0.248921	FALSE	2	0.740405	0.706081	FALSE	3	0.74718	-0.269839	FALSE
CLJ1_0450	ATP-dependent_Clp_protease_ATP-binding_subunit_ClpA	51	0.0161547	-0.854117	FALSE	30	0.321778	0.689463	FALSE	5	0.137918	-1.26804	FALSE
CLJ1_0451	FIG00955037:_hypothetical_protein	2	0.0204012	3.0926	FALSE
CLJ1_0452	Acyltransferase_family_protein	2	0.86621	0.0669087	FALSE	6	0.0510002	-0.521244	FALSE
CLJ1_0453	Ribosomal_protein_S6_glutaminyl_transferase	3	0.0600386	1.09366	FALSE					4	0.00186125	-4.56621	FALSE
CLJ1_0454	Two-component_response_regulator_CreB	2	0.877728	0.0455366	FALSE	2	0.0004733	2.23405	TRUE
CLJ1_0455	Two-component response regulator CreC					7	0.0322929	-0.57627	FALSE
CLJ1_0459	Glutathione_S-transferase_family_protein	4	0.665755	-0.225021	FALSE					4	0.00243555	-3.60429	FALSE
CLJ1_0460	Streptogramin_lyase	5	0.6359	-0.218943	FALSE					5	0.00593284	-3.55135	FALSE
CLJ1_0461	FIG00955977:_hypothetical_protein	5	0.484606	0.175604	FALSE					1	0.843317	0.156714	FALSE
CLJ1_0463	FIG00959133:_hypothetical_protein									6	0.0836744	-1.77714	FALSE
CLJ1_0464	FIG00958205:_hypothetical_protein									4	0.00014147	-4.58969	TRUE
CLJ1_0465	putative_tail_fiber_assembly_protein									4	0.00931919	-2.46979	FALSE
CLJ1_0466	Phage_tail_fiber_protein									9	0.0876733	3.10524	FALSE
CLJ1_0468	Putative_bacteriophage_protein									5	0.093677	-2.08269	FALSE
CLJ1_0472	FIG00958915:_hypothetical_protein									3	0.0404318	-2.31699	FALSE
CLJ1_0473	Endopeptidase_(EC_3.4.-.-)									1	0.0573119	-1.80362	FALSE
CLJ1_0474	Lysozyme_(EC_3.2.1.17)									3	4.25817e-05	-5.76971	TRUE
CLJ1_0475	hypothetical protein					1	0.0174831	-2.58752	FALSE
CLJ1_0476	Hypothetical_Zinc-finger_containing_protein									1	9.02808e-05	-5.54912	TRUE
CLJ1_0477	FIG00961894:_hypothetical_protein									7	0.0162018	-2.09164	FALSE
CLJ1_0478	Conserved_hypothetical_phage_protein	3	0.000578851	-4.03135	TRUE	7	0.00012534	-3.89318	TRUE	13	0.724393	-0.334145	FALSE
CLJ1_0481	Probable_head_completion/stabilization_protein									3	0.0025418	-5.97792	FALSE
CLJ1_0482	Probable_terminase,_endonuclease_subunit									6	0.0036506	-5.98769	FALSE
CLJ1_0483	Phage_capsid_protein					7	0.0247932	-2.86525	FALSE	23	0.0106924	-3.04758	FALSE
CLJ1_0484	Phage_capsid_scaffolding_protein									3	0.0412333	-2.90664	FALSE
CLJ1_0497	Phage integrase					3	0.00675046	1.2021	FALSE
CLJ1_0499	RNA_polymerase_sigma_factor_RpoD	25	0.703243	-0.0809862	FALSE	26	4.6325e-05	2.46092	TRUE	12	0.593788	0.681352	FALSE
CLJ1_0501	DNA primase (EC 2.7.7.-)					8	0.000366463	4.00441	TRUE
CLJ1_0502	Transamidase_GatB_domain_protein	2	0.520741	0.518693	FALSE
CLJ1_0503	SSU_ribosomal_protein_S21p	7	0.530851	0.141659	FALSE	7	0.12217	0.6113	FALSE	1	0.303747	0.929824	FALSE
CLJ1_0504	TsaD/Kae1/Qri7_protein,_required_for_threonylcarbamoyladenosine_t(6)A37_formation_in_tRNA	7	0.262232	0.306254	FALSE	6	0.0110107	0.915427	FALSE
CLJ1_0505	Acyl-phosphate:glycerol-3-phosphate O-acyltransferase PlsY					1	0.698693	-0.115756	FALSE
CLJ1_0506	Dihydroneopterin_aldolase_(EC_4.1.2.25)	1	0.0210096	0.628916	FALSE
CLJ1_0507	2-amino-4-hydroxy-6-hydroxymethyldihydropteridine pyrophosphokinase (EC 2.7.6.3)					2	0.000311705	2.26769	TRUE
CLJ1_0508	tRNA_nucleotidyltransferase_(EC_2.7.7.21)_(EC_2.7.7.25)	4	0.322911	0.631203	FALSE	3	0.18561	1.10307	FALSE
CLJ1_0510	FIG004684:_SpoVR-like_protein	4	0.150769	-0.819659	FALSE	2	0.259046	0.478916	FALSE
CLJ1_0511	FIG002076:_hypothetical_protein	5	0.00182008	-2.50736	TRUE
CLJ1_0512	Serine_protein_kinase_(prkA_protein),_P-loop_containing	28	0.00939335	-1.24371	FALSE	15	0.00234639	0.984573	FALSE	11	0.00211673	-4.04957	FALSE
CLJ1_0515	Bis(5'-nucleosyl)-tetraphosphatase,_symmetrical_(EC_3.6.1.41)					3	0.252688	-0.906771	FALSE	2	0.394362	-0.899122	FALSE
CLJ1_0516	ApaG_protein	2	0.906948	0.0264205	FALSE					1	0.739743	-0.433329	FALSE
CLJ1_0517	SSU_rRNA_(adenine(1518)-N(6)/adenine(1519)-N(6))-_dimethyltransferase_(EC_2.1.1.182)	5	0.14344	0.318061	FALSE	6	0.05857	1.03559	FALSE
CLJ1_0518	4-hydroxythreonine-4-phosphate_dehydrogenase_(EC_1.1.1.262)	5	0.440182	0.251846	FALSE					4	0.587012	0.516777	FALSE
CLJ1_0519	Survival_protein_SurA_precursor_(Peptidyl-prolyl_cis-trans_isomerase_SurA)_(EC_5.2.1.8)	25	0.821224	-0.0567007	FALSE	14	0.707391	-0.118079	FALSE	17	0.45254	-0.786813	FALSE
CLJ1_0520	Outer_membrane_protein_Imp,_required_for_envelope_biogenesis_/_Organic_solvent_tolerance_protein_precursor	34	0.02464	-0.596863	FALSE	55	0.000372324	-2.00217	TRUE
CLJ1_0521	Phosphotransferase_involved_in_threonylcarbamoyladenosine_t(6)A37_formation_in_tRNA	8	0.926738	-0.0319757	FALSE					2	0.159517	-1.64948	FALSE
CLJ1_0522	COG3178:_Predicted_phosphotransferase_related_to_Ser/Thr_protein_kinases	1	0.241949	0.346164	FALSE
CLJ1_0523	DnaJ-like protein DjlA					5	0.0696377	-1.07771	FALSE
CLJ1_0525	Probable two-component sensor, near polyamine transporter					8	0.356508	-0.439402	FALSE
CLJ1_0526	DNA-binding_response_regulator,_LuxR_family,_near_polyamine_transporter	3	0.0252607	-0.933203	FALSE	2	0.181451	0.818218	FALSE
CLJ1_0527	ABC_transporter,_periplasmic_spermidine_putrescine-binding_protein_PotD_(TC_3.A.1.11.1)	2	3.0697e-05	-3.01373	TRUE	2	0.0355736	-2.03279	FALSE
CLJ1_0528	Putrescine_transport_ATP-binding_protein_PotA_(TC_3.A.1.11.1)	5	0.619566	0.15375	FALSE	15	0.0394576	-0.529656	FALSE
CLJ1_0529	ABC_transporter,_periplasmic_spermidine_putrescine-binding_protein_PotD_(TC_3.A.1.11.1)	10	0.480236	0.227823	FALSE					8	0.934308	-0.0679078	FALSE
CLJ1_0530	Spermidine Putrescine ABC transporter permease component PotB (TC 3.A.1.11.1)					10	0.118406	-0.492248	FALSE
CLJ1_0531	Spermidine Putrescine ABC transporter permease component PotC (TC_3.A.1.11.1)					1	0.0143043	-0.65514	FALSE
CLJ1_0532	Ribulose-phosphate_3-epimerase_(EC_5.1.3.1)	5	0.939593	0.0428296	FALSE					4	0.000170945	-4.94321	TRUE
CLJ1_0533	Phosphoglycolate_phosphatase_(EC_3.1.3.18)	4	0.0254331	0.920822	FALSE	5	0.0107747	1.03471	FALSE
CLJ1_0534	Anthranilate_synthase,_aminase_component_(EC_4.1.3.27)	18	0.0136025	0.882561	FALSE	3	0.00125619	2.16761	TRUE	11	0.00224664	3.18255	FALSE
CLJ1_0535	transcriptional_regulator_PrtN	1	0.000451742	2.10864	TRUE					3	0.146202	1.59108	FALSE
CLJ1_0536	transcriptional_regulator_PrtR	2	0.576959	0.196812	FALSE
CLJ1_0539	Holin					1	3.33492e-07	6.43457	TRUE
CLJ1_0540	FIG00958825:_hypothetical_protein					7	7.9548e-07	5.49052	TRUE	7	0.141061	-1.42855	FALSE
CLJ1_0541	Baseplate_assembly_protein_V									8	0.0029282	4.75323	FALSE
CLJ1_0542	Baseplate_assembly_protein_W									2	0.0137706	2.58822	FALSE
CLJ1_0543	Baseplate_assembly_protein_J	5	0.00361546	1.24997	FALSE	10	2.20632e-05	6.24197	TRUE	12	0.133324	1.15503	FALSE
CLJ1_0544	Phage_tail_fibers	2	0.000191421	3.29933	TRUE	4	0.00010171	4.47526	TRUE	6	0.244419	0.985532	FALSE
CLJ1_0545	Phage_tail_fiber_protein	12	1.18356e-06	6.2684	TRUE	24	1.01094e-06	5.48329	TRUE	30	0.00250755	5.71196	FALSE
CLJ1_0546	Phage_protein	4	1.2041e-05	4.9166	TRUE	5	1.0749e-05	4.98745	TRUE	6	0.412088	0.752276	FALSE
CLJ1_0547	Phage_tail_sheath_monomer	12	2.95472e-06	6.02125	TRUE	19	1.12565e-05	4.42156	TRUE	21	0.00134401	4.33656	TRUE
CLJ1_0548	Phage_major_tail_tube_protein	9	0.0423082	2.31486	FALSE	10	8.83345e-06	6.7535	TRUE	10	0.567774	0.440398	FALSE
CLJ1_0549	FIG00958026:_hypothetical_protein	4	1.03506e-06	6.96998	TRUE					5	0.91477	0.0965017	FALSE
CLJ1_0551	Methyl-accepting_chemotaxis_protein	3	0.458918	-0.884273	FALSE	11	0.000699731	4.9192	TRUE	28	0.00221223	6.14167	FALSE
CLJ1_0552	Phage_protein_U					10	0.000588813	1.77315	TRUE	13	0.000573508	4.91914	TRUE
CLJ1_0554	FIG032563:_Phage_tail_protein_D					8	8.72647e-06	4.86025	TRUE	12	0.00362161	5.78049	FALSE
CLJ1_0555	Phage_lysozyme					7	2.16718e-07	5.97834	TRUE	9	0.00514947	3.07146	FALSE
CLJ1_0556	FIG00959580: hypothetical protein					3	7.66589e-06	5.23021	TRUE
CLJ1_0559	Anthranilate_synthase,_amidotransferase_component_(EC_4.1.3.27)_@_Para-aminobenzoate_synthase,_amidotransferase_component_(EC_2.6.1.85)	4	0.131646	0.624733	FALSE					4	0.00339116	3.14918	FALSE
CLJ1_0560	Anthranilate_phosphoribosyltransferase_(EC_2.4.2.18)	7	0.0468481	1.4251	FALSE					11	0.0239257	2.58238	FALSE
CLJ1_0561	Indole-3-glycerol_phosphate_synthase_(EC_4.1.1.48)	8	0.0608893	0.455046	FALSE	7	0.000806576	1.52385	TRUE	6	0.976502	-0.0389279	FALSE
CLJ1_0562	Vfr_transcriptional_regulator_/_Cyclic_AMP_receptor_protein	9	0.0429345	-0.778147	FALSE	10	0.00371559	1.08947	TRUE
CLJ1_0563	OsmC/Ohr_family_protein	3	0.581863	-0.165556	FALSE					2	0.00869332	3.81312	FALSE
CLJ1_0564	S-adenosylmethionine_decarboxylase_proenzyme_(EC_4.1.1.50),_prokaryotic_class_1A	6	0.450254	-0.272189	FALSE	2	0.00342118	2.23223	TRUE	3	0.822486	0.172288	FALSE
CLJ1_0565	Uncharacterized_hydroxylase_PA0655	8	0.0191295	-0.76426	FALSE	10	0.000387212	-2.31178	TRUE
CLJ1_0567	ATPase,_AAA_family					3	0.775723	-0.0970297	FALSE	3	0.250256	1.13384	FALSE
CLJ1_0568	Oxidoreductase,_short_chain_dehydrogenase/reductase_family	3	0.708837	0.334019	FALSE	9	0.190157	-0.328448	FALSE
CLJ1_0569	FIG00954311:_hypothetical_protein	7	0.620141	-0.149723	FALSE	13	0.0320287	-0.592809	FALSE
CLJ1_0570	Dioxygenases_related_to_2-nitropropane_dioxygenase	4	0.665478	-0.119085	FALSE	5	0.00296941	2.23038	TRUE
CLJ1_0571	Protoporphyrinogen IX oxidase, novel form, HemJ (EC 1.3.-.-)					1	0.435116	-0.322613	FALSE
CLJ1_0572	N-acetyl-gamma-glutamyl-phosphate_reductase_(EC_1.2.1.38)	13	0.861674	0.0342903	FALSE	2	0.284773	-0.660649	FALSE	16	0.100098	2.28327	FALSE
CLJ1_0573	FIG00953184:_hypothetical_protein	3	0.554933	-0.249151	FALSE	12	0.725664	-0.110121	FALSE
CLJ1_0574	Integral_membrane_protein_CcmA_involved_in_cell_shape_determination	1	0.148984	-0.563535	FALSE
CLJ1_0575	probable_iron_binding_protein_from_the_HesB_IscA_SufA_family	3	0.0276623	0.553016	FALSE					2	0.100256	1.79446	FALSE
CLJ1_0576	Anhydro-N-acetylmuramic_acid_kinase_(EC_2.7.1.-)	2	0.990705	-0.0117927	FALSE	1	0.268104	0.717545	FALSE
CLJ1_0577	Peptidase, M23/M37 family					3	0.853089	0.207532	FALSE
CLJ1_0578	Tyrosyl-tRNA_synthetase_(EC_6.1.1.1)	20	0.458652	-0.166111	FALSE	5	0.0120354	-1.39745	FALSE	14	0.58913	0.758676	FALSE
CLJ1_0580	Biotin_operon_repressor_/_Biotin-protein_ligase_(EC_6.3.4.15)	2	0.748785	0.0852788	FALSE	1	0.176457	0.725439	FALSE
CLJ1_0582	FIG00956941:_hypothetical_protein	2	0.534676	-0.901789	FALSE	5	0.0022359	-1.01464	TRUE
CLJ1_0585	Preprotein_translocase_subunit_SecE_(TC_3.A.5.1.1)	1	0.964686	0.0127959	FALSE	1	0.834861	-0.164605	FALSE
CLJ1_0586	Transcription_antitermination_protein_NusG	8	0.788773	-0.0624163	FALSE	10	0.00087817	1.7907	TRUE	6	0.155834	-1.83438	FALSE
CLJ1_0587	LSU_ribosomal_protein_L11p_(L12e)	7	0.127848	0.309209	FALSE	11	0.210766	0.394423	FALSE	4	0.716492	0.302978	FALSE
CLJ1_0588	LSU_ribosomal_protein_L1p_(L10Ae)	17	0.339004	0.231966	FALSE	18	0.424656	0.268848	FALSE	13	0.213721	0.950919	FALSE
CLJ1_0589	LSU_ribosomal_protein_L10p_(P0)	9	0.754997	0.0722067	FALSE	9	0.0286941	0.866414	FALSE	5	0.16694	-1.08633	FALSE
CLJ1_0590	LSU_ribosomal_protein_L7/L12_(P1/P2)	10	0.50468	0.151393	FALSE	7	0.430188	0.234072	FALSE	2	0.000649203	-6.62586	TRUE
CLJ1_0591	DNA-directed_RNA_polymerase_beta_subunit_(EC_2.7.7.6)	76	0.987396	-0.00304381	FALSE	70	0.00172114	1.45554	TRUE	59	0.0228856	2.61738	FALSE
CLJ1_0592	DNA-directed_RNA_polymerase_beta'_subunit_(EC_2.7.7.6)	80	0.849667	-0.0388664	FALSE	69	0.00403233	1.39472	TRUE	57	0.0908755	1.54347	FALSE
CLJ1_0593	SSU_ribosomal_protein_S12p_(S23e)	6	0.786296	-0.0917525	FALSE	6	0.00284319	1.39689	TRUE	3	0.0190194	5.15276	FALSE
CLJ1_0594	SSU_ribosomal_protein_S7p_(S5e)	14	0.298777	0.222706	FALSE	12	0.0444766	0.83437	FALSE	10	0.464137	0.706097	FALSE
CLJ1_0595	Translation_elongation_factor_G	49	0.733368	0.0936042	FALSE	30	0.173456	0.561278	FALSE	53	0.0224713	3.12247	FALSE
CLJ1_0596;CLJ1_0583	Translation_elongation_factor_Tu	28	0.751178	-0.0610298	FALSE	24	0.0385802	0.81452	FALSE	25	0.0557181	1.80246	FALSE
CLJ1_0597	SSU_ribosomal_protein_S10p_(S20e)	9	0.199579	0.285548	FALSE	8	0.0443115	0.860112	FALSE	3	0.61808	0.411069	FALSE
CLJ1_0598	LSU_ribosomal_protein_L3p_(L3e)	8	0.728504	0.0803735	FALSE	9	0.83591	-0.079834	FALSE	4	0.237034	0.973263	FALSE
CLJ1_0599	LSU_ribosomal_protein_L4p_(L1e)	9	0.6021	0.10566	FALSE	12	0.438723	0.266707	FALSE	5	0.112318	1.48993	FALSE
CLJ1_0600	LSU_ribosomal_protein_L23p_(L23Ae)	6	0.919258	-0.0228927	FALSE	8	0.0382879	1.10408	FALSE	3	0.0215037	-2.07131	FALSE
CLJ1_0601	LSU_ribosomal_protein_L2p_(L8e)	12	0.455105	-0.296292	FALSE	16	0.63026	0.14484	FALSE	7	0.158092	1.69292	FALSE
CLJ1_0602	SSU_ribosomal_protein_S19p_(S15e)	7	0.916659	0.0332591	FALSE	5	0.0843751	1.04584	FALSE	5	0.0126392	2.72451	FALSE
CLJ1_0603	LSU_ribosomal_protein_L22p_(L17e)	7	0.357449	0.21837	FALSE	7	0.0730198	1.09883	FALSE	6	0.241189	-1.09475	FALSE
CLJ1_0604	SSU_ribosomal_protein_S3p_(S3e)	13	0.55259	-0.146029	FALSE	14	0.00702424	1.0612	FALSE	6	0.969597	-0.0387627	FALSE
CLJ1_0605	LSU_ribosomal_protein_L16p_(L10e)	7	0.663764	-0.145767	FALSE	8	0.289053	0.490227	FALSE	5	0.192275	1.13755	FALSE
CLJ1_0606	LSU_ribosomal_protein_L29p_(L35e)	3	0.668332	0.084104	FALSE	3	0.41586	0.663513	FALSE	2	0.912421	0.121882	FALSE
CLJ1_0607	SSU_ribosomal_protein_S17p_(S11e)	5	0.745932	-0.114398	FALSE	5	0.0770743	0.925063	FALSE	3	0.374994	0.66796	FALSE
CLJ1_0608	LSU_ribosomal_protein_L14p_(L23e)	9	0.916407	0.0239733	FALSE	10	0.137913	0.691438	FALSE	7	0.12634	1.44095	FALSE
CLJ1_0609	LSU_ribosomal_protein_L24p_(L26e)	9	0.679439	0.0903882	FALSE	9	0.135876	0.777152	FALSE	2	0.0909919	-1.44946	FALSE
CLJ1_0610	LSU_ribosomal_protein_L5p_(L11e)	16	0.148212	0.330944	FALSE	17	0.166021	0.548705	FALSE	10	0.157879	-1.22621	FALSE
CLJ1_0611	SSU_ribosomal_protein_S14p_(S29e)_@_SSU_ribosomal_protein_S14p_(S29e),_zinc-independent	4	0.644905	0.0875773	FALSE	4	0.263629	0.454469	FALSE	3	0.118922	1.36003	FALSE
CLJ1_0612	SSU_ribosomal_protein_S8p_(S15Ae)	7	0.315077	0.234817	FALSE	7	0.0474928	0.973286	FALSE	4	0.343529	0.89114	FALSE
CLJ1_0613	LSU_ribosomal_protein_L6p_(L9e)	11	0.628955	0.115144	FALSE	13	0.796686	0.089642	FALSE	4	0.14561	-1.12452	FALSE
CLJ1_0614	LSU_ribosomal_protein_L18p_(L5e)	6	0.618132	0.13943	FALSE	8	0.273565	0.471409	FALSE	4	0.687693	0.31951	FALSE
CLJ1_0615	SSU_ribosomal_protein_S5p_(S2e)	12	0.412188	0.197645	FALSE	10	0.259009	0.336172	FALSE	6	0.841257	-0.152099	FALSE
CLJ1_0616	LSU_ribosomal_protein_L30p_(L7e)	2	0.71807	-0.0734687	FALSE	2	0.220827	1.35391	FALSE	2	0.511789	0.530731	FALSE
CLJ1_0617	LSU_ribosomal_protein_L15p_(L27Ae)	6	0.991583	0.00266222	FALSE	9	0.353369	0.363638	FALSE	3	0.543124	-0.480522	FALSE
CLJ1_0618	Preprotein_translocase_secY_subunit_(TC_3.A.5.1.1)	8	0.526973	-0.220701	FALSE	11	0.18599	-0.479771	FALSE
CLJ1_0620	SSU_ribosomal_protein_S13p_(S18e)	9	0.344057	0.237054	FALSE	9	0.54591	0.301632	FALSE	10	0.0109325	2.37007	FALSE
CLJ1_0621	SSU_ribosomal_protein_S11p_(S14e)	7	0.826876	0.0700256	FALSE	8	0.0267812	1.16951	FALSE
CLJ1_0622	SSU_ribosomal_protein_S4p_(S9e)	18	0.712992	0.0804653	FALSE	18	0.224815	0.337558	FALSE	11	0.0752845	1.84989	FALSE
CLJ1_0623	DNA-directed_RNA_polymerase_alpha_subunit_(EC_2.7.7.6)	24	0.955571	0.0193667	FALSE	19	0.0344933	1.09375	FALSE	14	0.895206	0.108894	FALSE
CLJ1_0624	LSU_ribosomal_protein_L17p	8	0.938358	0.0228163	FALSE	8	0.266358	0.57308	FALSE	5	0.456618	-0.544317	FALSE
CLJ1_0625	Catalase_(EC_1.11.1.6)	19	0.000416197	-1.25686	TRUE	7	0.900892	0.0423073	FALSE	21	0.716011	-0.30904	FALSE
CLJ1_0626	Bacterioferritin	9	0.139679	-0.402391	FALSE	7	0.0168024	3.98711	FALSE	2	0.0148816	-3.53191	FALSE
CLJ1_0627	Excinuclease_ABC_subunit_A	22	0.777008	0.0602818	FALSE	20	0.00223211	3.54798	TRUE	16	0.000347262	4.53109	TRUE
CLJ1_0628	Putative_transport_protein	2	0.418718	0.418482	FALSE	3	0.012814	-0.84641	FALSE
CLJ1_0629	Single-stranded_DNA-binding_protein	9	0.0815002	0.371626	FALSE	6	0.256435	-0.359564	FALSE	7	0.413074	0.685962	FALSE
CLJ1_0630	Isochorismate_synthase_(EC_5.4.4.2)_@_Menaquinone-specific_isochorismate_synthase_(EC_5.4.4.2)					8	0.000178938	4.67562	TRUE	1	0.0434831	-1.62527	FALSE
CLJ1_0631	Isochorismate pyruvate-lyase (EC 4.-.-.-) [pyochelin] siderophore @ Isochorismate pyruvate-lyase (EC 4.-.-.-) of siderophore biosynthesis					1	4.01108e-06	4.05044	TRUE
CLJ1_0632	Thioesterase_in_siderophore_biosynthesis_gene_cluster	2	0.0284312	1.53751	FALSE	10	0.0045317	3.42278	TRUE
CLJ1_0633	2,3-dihydroxybenzoate-AMP_ligase_(EC_2.7.7.58)_of_siderophore_biosynthesis	6	1.21022e-05	4.47991	TRUE	10	0.00157198	3.9232	TRUE	11	9.37387e-05	5.56018	TRUE
CLJ1_0634	Transcriptional regulator PchR					1	0.00207701	2.17543	TRUE
CLJ1_0635	Siderophore_biosynthesis_non-ribosomal_peptide_synthetase_modules	9	0.014895	3.96684	FALSE	18	0.000241658	5.12608	TRUE	8	0.00360095	2.7702	FALSE
CLJ1_0636	Methyltransferase_type_11									2	0.241946	0.857869	FALSE
CLJ1_0638	Pyochelin_biosynthetic_protein_PchG,_oxidoreductase_(NAD-binding)_@_Thiazolinyl_imide_reductase_in_siderophore_biosynthesis_gene_cluster	1	0.000219729	3.52484	TRUE	3	6.15127e-07	5.26354	TRUE
CLJ1_0639	Pyochelin_biosynthetic_protein_PchG,_oxidoreductase_(NAD-binding)_@_Thiazolinyl_imide_reductase_in_siderophore_biosynthesis_gene_cluster	1	0.983798	0.0177996	FALSE	2	1.75096e-06	4.52244	TRUE
CLJ1_0640	Putative_ABC_iron_siderophore_transporter,_fused_permease_and_ATPase_domains	3	0.0387699	1.67664	FALSE	12	0.000406216	1.41632	TRUE
CLJ1_0641	probable_ATP-binding/permease_fusion_ABC_transporter	6	0.0118297	1.83499	FALSE	12	0.00265709	1.09196	TRUE
CLJ1_0642	TonB-dependent_outer_membrane_siderophore_receptor_precursor	15	2.83716e-06	5.88282	TRUE	31	0.6664	0.128841	FALSE	11	0.00534507	3.36263	FALSE
CLJ1_0643	AmpG_permease	3	3.69785e-05	3.46974	TRUE	4	0.0141905	1.19509	FALSE
CLJ1_0644	FAD-dependent_monooxygenase_PhzS	17	0.466428	-0.391877	FALSE	5	0.45048	1.67516	FALSE	8	0.0910689	-1.92655	FALSE
CLJ1_0645	Phenazine_biosynthesis_protein_PhzB	10	0.597284	-0.317456	FALSE					6	0.00160802	-3.94748	FALSE
CLJ1_0647	Phenazine-specific_methyltransferase_PhzM	11	0.502016	0.853702	FALSE	4	0.000425639	3.72396	TRUE
CLJ1_0648	FIG00957948: hypothetical protein					3	0.323196	-0.531121	FALSE
CLJ1_0649	RND_multidrug_efflux_transporter;_Acriflavin_resistance_protein	4	0.101095	0.88234	FALSE	11	0.00813156	-1.52719	FALSE	1	0.527643	-0.658888	FALSE
CLJ1_0650	Probable_Co/Zn/Cd_efflux_system_membrane_fusion_protein	9	0.186214	0.288893	FALSE	9	0.000205831	-1.69106	TRUE
CLJ1_0651	Nucleoside-diphosphate-sugar_epimerases	4	0.0210559	1.19329	FALSE	4	0.808482	-0.129585	FALSE
CLJ1_0652	3-carboxymuconate_cyclase	6	0.00893451	2.81791	FALSE					2	0.105863	1.84964	FALSE
CLJ1_0653	Regulatory_protein,_LysR:LysR,_substrate-binding	2	0.324246	-1.37796	FALSE
CLJ1_0654	Enoyl-[acyl-carrier-protein]_reductase_[FMN]_(EC_1.3.1.9)	5	0.26328	-0.528275	FALSE
CLJ1_0655	D-alanine--D-alanine_ligase_(EC_6.3.2.4)	3	0.255197	-0.394943	FALSE
CLJ1_0656	SoxH_protein,_homolog	6	0.0853445	-0.438798	FALSE
CLJ1_0658	Acetolactate_synthase_large_subunit_(EC_2.2.1.6)	7	0.956868	0.0125017	FALSE					3	0.0228442	2.19848	FALSE
CLJ1_0659	probable porin					7	6.79208e-06	-6.60146	TRUE
CLJ1_0663	Peptidyl-prolyl_cis-trans_isomerase_PpiC_(EC_5.2.1.8)	4	0.329488	-0.227193	FALSE					4	0.204919	-1.25761	FALSE
CLJ1_0664	Lysyl_endopeptidase_(EC_3.4.21.50)									22	0.18109	-1.16828	FALSE
CLJ1_0667	ThiJ/PfpI family protein					1	0.0119279	-0.942151	FALSE
CLJ1_0668	Thioredoxin_reductase_(EC_1.8.1.9)	4	0.95611	0.109615	FALSE
CLJ1_0672	N-carbamoylputrescine_amidase_(EC_3.5.1.53)	15	0.523392	0.16847	FALSE					7	0.520838	0.944838	FALSE
CLJ1_0678	Arylsulfatase_(EC_3.1.6.1)	2	0.000255595	3.24871	TRUE	7	5.88913e-05	5.55669	TRUE
CLJ1_0694	FAD/FMN-containing_dehydrogenases					3	0.000440979	2.39498	TRUE	18	0.000823125	5.62463	TRUE
CLJ1_0696	Tyrosyl-tRNA_synthetase_(EC_6.1.1.1)	19	3.13445e-05	4.01553	TRUE	21	2.25854e-05	4.56057	TRUE
CLJ1_0700	Homoprotocatechuate_degradative_operon_repressor	3	0.928738	0.0783352	FALSE
CLJ1_0702	Cytochrome_c_oxidase_subunit_CcoN_(EC_1.9.3.1)	2	2.16746e-06	-7.65969	TRUE	2	1.60925e-05	-8.51551	TRUE
CLJ1_0704	Transcriptional_regulator,_GntR_family_domain_/_Aspartate_aminotransferase_(EC_2.6.1.1)	9	6.95985e-05	-7.09657	TRUE	4	0.000231608	-3.55278	TRUE
CLJ1_0705	Type_cbb3_cytochrome_oxidase_biogenesis_protein_CcoG,_involved_in_Cu_oxidation	13	4.48423e-07	-8.55307	TRUE	19	1.17074e-06	-7.07958	TRUE
CLJ1_0707	Sulfite_reductase_[NADPH]_hemoprotein_beta-component_(EC_1.8.1.2)	17	3.28561e-07	-8.35614	TRUE	6	0.000268368	-2.6792	TRUE
CLJ1_0708	Oxidoreductase_probably_involved_in_sulfite_reduction	3	0.000509014	-7.14341	TRUE	4	1.0195e-05	-4.88949	TRUE	3	0.000161086	-5.03105	TRUE
CLJ1_0714	5-carboxymethyl-2-oxo-hex-3- ene-1,7-dioate decarboxylase (EC 4.1.1.68) / 2-hydroxyhepta-2,4-diene-1,7-dioate isomerase (EC 5.3.3.-)					2	0.0938251	1.15361	FALSE
CLJ1_0720	bacteriophytochrome heme oxygenase BphO					9	0.00173645	1.43893	TRUE
CLJ1_0722	Decarboxylase_family_protein	11	0.0664945	0.555704	FALSE					3	0.00481065	2.98314	FALSE
CLJ1_0725	hypothetical protein					8	0.231976	-0.620059	FALSE
CLJ1_0728	AmpC beta-lactamase_(EC_3.5.2.6)	6	0.105333	2.25893	FALSE	19	0.000101952	6.83514	TRUE	17	5.59262e-05	7.43049	TRUE
CLJ1_0731	HDIG_domain_protein	1	0.164189	-0.694534	FALSE
CLJ1_0737	DNA-binding heavy metal response regulator					1	0.373656	0.229145	FALSE
CLJ1_0764	probable_dehydrogenase	4	0.810283	-0.145619	FALSE	1	0.257701	0.68956	FALSE
CLJ1_0765	probable_nonribosomal_peptide_synthetase	8	0.000685654	-2.2089	TRUE	8	0.0035348	-1.3701	TRUE
CLJ1_0775	dTDP-4-dehydrorhamnose_reductase_(EC_1.1.1.133)	4	0.171129	0.398295	FALSE
CLJ1_0776	UDP-glucose_4-epimerase_(EC_5.1.3.2)	7	0.312046	0.221189	FALSE
CLJ1_0778	Outer_membrane_protein_W_precursor	9	0.000263179	-1.58033	TRUE	9	0.000197375	-3.4902	TRUE	6	0.0016233	-3.82935	FALSE
CLJ1_0780	ABC-type antimicrobial peptide transport system, permease component					5	0.0787264	-1.08698	FALSE
CLJ1_0781	SN-glycerol-3-phosphate transport ATP-binding protein UgpC (TC 3.A.1.1.3)					4	0.775493	0.0803979	FALSE
CLJ1_0782	Predicted_zinc-binding_protein	1	0.868511	0.0874817	FALSE					4	0.857229	-0.153003	FALSE
CLJ1_0783	FIG00954755:_hypothetical_protein	1	0.9224	0.0963466	FALSE
CLJ1_0784	FIG000875:_Thioredoxin_domain-containing_protein_EC-YbbN	12	0.514112	0.133943	FALSE	9	0.000105452	2.29379	TRUE	8	0.00385725	-3.07925	FALSE
CLJ1_0785	Glutamate_synthase_[NADPH]_large_chain_(EC_1.4.1.13)	2	0.0629232	1.12561	FALSE
CLJ1_0786	lipoprotein,_putative	4	0.0454594	0.705013	FALSE	7	0.00289138	-0.954244	FALSE
CLJ1_0787	Ribonucleotide_reductase_transcriptional_regulator_NrdR	4	0.525187	0.234171	FALSE
CLJ1_0788	Diaminohydroxyphosphoribosylaminopyrimidine_deaminase_(EC_3.5.4.26)_/_5-amino-6-(5-phosphoribosylamino)uracil_reductase_(EC_1.1.1.193)	5	0.827508	-0.0696728	FALSE
CLJ1_0789	Riboflavin_synthase_eubacterial/eukaryotic_(EC_2.5.1.9)	3	0.637352	0.111766	FALSE					1	0.416292	0.607472	FALSE
CLJ1_0790	3,4-dihydroxy-2-butanone_4-phosphate_synthase_(EC_4.1.99.12)_/_GTP_cyclohydrolase_II_(EC_3.5.4.25)	14	0.359436	0.188058	FALSE	4	0.00400663	1.28	TRUE	4	0.857212	-0.20529	FALSE
CLJ1_0791	6,7-dimethyl-8-ribityllumazine_synthase_(EC_2.5.1.78)	7	0.386503	0.215674	FALSE	5	0.0900095	-1.73581	FALSE	7	0.00966133	-2.71896	FALSE
CLJ1_0792	Transcription_termination_protein_NusB	4	0.191845	0.457265	FALSE
CLJ1_0794	Phosphatidylglycerophosphatase A (EC 3.1.3.27)					3	0.437953	0.326123	FALSE
CLJ1_0796	Transporter					2	0.0235881	2.36715	FALSE
CLJ1_0797	GTP_cyclohydrolase_II_(EC_3.5.4.25)	4	0.969487	0.0124989	FALSE	2	0.0532076	1.72324	FALSE
CLJ1_0798	Permeases of the major facilitator superfamily					1	0.569826	0.306877	FALSE
CLJ1_0800	1-deoxy-D-xylulose_5-phosphate_synthase_(EC_2.2.1.7)	8	0.786197	0.0656583	FALSE	9	0.25253	-0.268664	FALSE	5	0.039444	2.52201	FALSE
CLJ1_0801	Octaprenyl_diphosphate_synthase_(EC_2.5.1.90)_/_Dimethylallyltransferase_(EC_2.5.1.1)_/_(2E,6E)-farnesyl_diphosphate_synthase_(EC_2.5.1.10)_/_Geranylgeranyl_diphosphate_synthase_(EC_2.5.1.29)	6	0.288946	-0.447035	FALSE
CLJ1_0802	Exodeoxyribonuclease_VII_small_subunit_(EC_3.1.11.6)	3	0.235677	-0.949861	FALSE
CLJ1_0812	Signal transduction histidine kinase					4	0.0332718	-0.709944	FALSE
CLJ1_0813	LysM_domain_protein	8	0.557808	0.130399	FALSE					4	0.291696	-1.42078	FALSE
CLJ1_0816	Two-component_response_regulator	2	0.0930761	1.06007	FALSE
CLJ1_0817	Inorganic_pyrophosphatase_(EC_3.6.1.1)	8	0.155144	0.389237	FALSE	2	0.0422383	1.37283	FALSE	7	0.0428954	-2.21557	FALSE
CLJ1_0819	DedA protein					1	0.158609	-1.05361	FALSE
CLJ1_0823	Histone_acetyltransferase_HPA2_and_related_acetyltransferases	2	0.744467	-0.0780579	FALSE	2	0.673832	0.225571	FALSE
CLJ1_0825	Ethanolamine_ammonia-lyase_heavy_chain_(EC_4.3.1.7)	2	0.478374	-0.625282	FALSE	2	0.012454	1.52405	FALSE
CLJ1_0827	Aldehyde_dehydrogenase_(EC_1.2.1.3)	17	0.013943	-1.17941	FALSE					8	0.538471	-0.584958	FALSE
CLJ1_0830	UDP-N-acetylmuramate:L-alanyl-gamma-D-glutamyl-_meso-diaminopimelate_ligase_(EC_6.3.2.-)	8	0.92505	-0.0270334	FALSE
CLJ1_0831	3-polyprenyl-4-hydroxybenzoate carboxy-lyase UbiX (EC 4.1.1.-)					7	0.0478398	1.04247	FALSE
CLJ1_0833	Nucleoside-diphosphate-sugar_epimerases	4	0.96998	0.0115023	FALSE	7	0.423267	0.204482	FALSE
CLJ1_0835	Acyl_dehydratase	7	0.10956	-0.396168	FALSE					5	0.00925008	-2.49821	FALSE
CLJ1_0839	Lead,_cadmium,_zinc_and_mercury_transporting_ATPase_(EC_3.6.3.3)_(EC_3.6.3.5);_Copper-translocating_P-type_ATPase_(EC_3.6.3.4)	3	0.439192	0.375601	FALSE	5	0.0113005	-0.822528	FALSE
CLJ1_0840	DNA-3-methyladenine_glycosylase_II_(EC_3.2.2.21)	7	0.32751	0.429127	FALSE	3	0.849719	0.0757163	FALSE
CLJ1_0843	Gamma-glutamyl_phosphate_reductase_(EC_1.2.1.41)	16	0.548298	0.128479	FALSE					9	0.102127	1.77984	FALSE
CLJ1_0845	Iojap_protein	6	0.362856	0.229005	FALSE	3	0.14665	0.40644	FALSE
CLJ1_0846	LSU_m3Psi1915_methyltransferase_RlmH	2	0.858601	-0.0560687	FALSE	3	0.356539	0.959231	FALSE
CLJ1_0847	Penicillin-binding protein 2 (PBP-2)					19	0.372404	-0.213637	FALSE
CLJ1_0848	Rod shape-determining protein RodA					5	0.975085	0.0157692	FALSE
CLJ1_0849	Membrane-bound_lytic_murein_transglycosylase_B_precursor_(EC_3.2.1.-)	6	0.877823	0.0484229	FALSE	2	0.0212184	-0.865609	FALSE	2	0.390282	-0.795851	FALSE
CLJ1_0850	Rare_lipoprotein_A_precursor	5	0.191158	0.427278	FALSE	13	0.0043925	-1.13477	TRUE	4	0.495484	0.655378	FALSE
CLJ1_0851	D-alanyl-D-alanine_carboxypeptidase_(EC_3.4.16.4)	15	0.654922	-0.163307	FALSE	19	0.00854429	-0.852294	FALSE	5	0.180636	-0.984005	FALSE
CLJ1_0852	Proposed_lipoate_regulatory_protein_YbeD	4	0.714558	0.0834669	FALSE					1	0.0492694	-2.18757	FALSE
CLJ1_0853	Octanoate-[acyl-carrier-protein]-protein-N-octan_oyltransferase	1	0.998046	-0.0022266	FALSE	3	0.00929912	1.18236	FALSE
CLJ1_0854	Lipoate_synthase	8	0.850905	0.112024	FALSE	5	0.030992	0.781397	FALSE
CLJ1_0857	Membrane-bound_lytic_murein_transglycosylase_B_precursor_(EC_3.2.1.-)	11	0.778085	-0.0825148	FALSE	17	0.016964	-0.745132	FALSE	5	0.0400715	1.80313	FALSE
CLJ1_0859	DNA_polymerase_III_delta_subunit_(EC_2.7.7.7)	2	0.747238	0.262674	FALSE	8	0.000296067	1.66769	TRUE
CLJ1_0860	LPS-assembly_lipoprotein_RlpB_precursor_(Rare_lipoprotein_B)	8	0.0570955	0.554548	FALSE	12	0.0107951	-0.899536	FALSE	4	0.186216	-1.13348	FALSE
CLJ1_0861	Leucyl-tRNA_synthetase_(EC_6.1.1.4)	38	0.241173	0.293216	FALSE	3	0.934442	0.0266556	FALSE	29	0.0450221	2.52313	FALSE
CLJ1_0863	Putative membrane protein					6	2.21345e-07	-5.47669	TRUE
CLJ1_0864	Apolipoprotein_N-acyltransferase_(EC_2.3.1.-)_/_Copper_homeostasis_protein_CutE	8	0.79422	-0.0758219	FALSE	13	0.0222567	-0.811345	FALSE
CLJ1_0865	Magnesium_and_cobalt_efflux_protein_CorC	8	0.0099106	0.76322	FALSE
CLJ1_0866	Metal-dependent_hydrolase_YbeY,_involved_in_rRNA_and/or_ribosome_maturation_and_assembly	1	0.558728	-0.897643	FALSE
CLJ1_0867	Phosphate_starvation-inducible_protein_PhoH,_predicted_ATPase	9	0.749021	0.081203	FALSE	9	0.0524381	1.4087	FALSE
CLJ1_0869	tRNA-i(6)A37_methylthiotransferase	11	0.855353	0.0429805	FALSE	7	0.000164152	2.10891	TRUE	7	0.0105868	3.21961	FALSE
CLJ1_0870	FIG00955339:_hypothetical_protein	2	0.314533	0.463842	FALSE
CLJ1_0871	FOG:_TPR_repeat,_SEL1_subfamily	3	0.601245	0.35756	FALSE	4	0.0337741	0.608012	FALSE
CLJ1_0872	Glutamate-1-semialdehyde_aminotransferase_(EC_5.4.3.8)	18	0.429368	-0.149309	FALSE	5	0.156502	-0.716707	FALSE	12	0.0432547	3.502	FALSE
CLJ1_0874	Phosphomethylpyrimidine_kinase_(EC_2.7.4.7)	3	0.0763972	0.541823	FALSE
CLJ1_0875	Sensor histidine kinase					12	0.0164469	-1.33163	FALSE
CLJ1_0877	Acyl-CoA_dehydrogenase_(EC_1.3.8.7)	7	0.0977136	-0.550235	FALSE
CLJ1_0879	AMP_nucleosidase_(EC_3.2.2.4)	7	0.92087	-0.0296515	FALSE	3	0.00145878	2.78961	TRUE
CLJ1_0883	Coproporphyrinogen_III_oxidase_and_related_Fe-S_oxidoreductases	3	0.785285	-0.216829	FALSE	2	0.37025	0.703056	FALSE	2	0.000119243	-5.49028	TRUE
CLJ1_0885	Transcriptional_regulator,_AsnC_family	3	0.352026	0.529008	FALSE					1	0.183094	-1.10319	FALSE
CLJ1_0888	Polyribonucleotide nucleotidyltransferase (polynucleotide phosphorylase)					1	0.0692637	-1.9567	FALSE
CLJ1_0892	endonuclease/exonuclease/phosphatase family protein					9	0.0073732	-0.816585	FALSE
CLJ1_0894	FIG00958363: hypothetical protein					2	0.0465603	-0.820171	FALSE
CLJ1_0896	Uncharacterized_protein_conserved_in_bacteria	6	0.367575	-0.222602	FALSE	3	0.0751769	-1.59242	FALSE
CLJ1_0898	ATP-dependent_RNA_helicase_PA3950	9	0.835418	-0.200296	FALSE	12	0.00507718	1.5822	TRUE
CLJ1_0899	NAD(FAD)-utilizing_dehydrogenases	2	0.182971	-0.997477	FALSE
CLJ1_0901	DNA-binding_response_regulator,_LuxR_family	6	0.972186	-0.0202312	FALSE	8	0.000118613	2.0351	TRUE
CLJ1_0905	acetyltransferase, GNAT family					2	8.68646e-05	2.18025	TRUE
CLJ1_0907	Acyl-CoA_thioesterase_II_(EC_3.1.2.-)	4	0.287326	0.585496	FALSE					2	0.422401	-0.74043	FALSE
CLJ1_0909	DNA-binding_protein_HU-beta	4	0.869161	-0.0730084	FALSE	4	0.03683	1.62944	FALSE	3	0.162346	-1.80548	FALSE
CLJ1_0911	Taurine transport ATP-binding protein TauB					3	3.28608e-05	3.15307	TRUE
CLJ1_0914	oligopeptide_transporter	2	0.656134	-0.224022	FALSE	3	0.402946	-0.329283	FALSE
CLJ1_0915	High-affinity choline uptake protein BetT					3	0.00982972	-0.884636	FALSE
CLJ1_0917	Methionine_ABC_transporter_substrate-binding_protein	4	0.569972	0.189251	FALSE					9	4.75012e-05	-6.43653	TRUE
CLJ1_0918	putative Cytochrome bd2, subunit I / Cyanide insensitive terminal oxidase, subunit I					7	0.0444105	-1.34988	FALSE
CLJ1_0923	3-ketoacyl-CoA_thiolase_(EC_2.3.1.16)_@_Acetyl-CoA_acetyltransferase_(EC_2.3.1.9)	11	0.0235588	-0.666619	FALSE					8	0.298816	1.33282	FALSE
CLJ1_0924	Medium-chain-fatty-acid--CoA_ligase_(EC_6.2.1.-)	2	0.0586566	-1.59854	FALSE
CLJ1_0926	FIG067310:_hypothetical_protein	4	0.00825301	-3.21502	FALSE	7	2.69731e-06	-3.98516	TRUE
CLJ1_0927	FIG002188:_hypothetical_protein	13	0.00166731	-1.92487	TRUE					10	0.0133521	-2.55577	FALSE
CLJ1_0928	Transcriptional regulator, LuxR family					2	0.120427	-0.860073	FALSE
CLJ1_0929	Lead,_cadmium,_zinc_and_mercury_transporting_ATPase_(EC_3.6.3.3)_(EC_3.6.3.5);_Copper-translocating_P-type_ATPase_(EC_3.6.3.4)	4	0.150399	-2.10526	FALSE	8	0.793371	-0.109852	FALSE
CLJ1_0931	Predicted_ATPase_related_to_phosphate_starvation-inducible_protein_PhoH	8	0.00132796	-1.21933	TRUE	3	0.275523	1.06369	FALSE
CLJ1_0932	Molybdenum_cofactor_biosynthesis_protein_MoaC	4	0.891981	0.0412878	FALSE
CLJ1_0935	Molybdenum_cofactor_biosynthesis_protein_MoaB	7	0.0231677	-2.98117	FALSE
CLJ1_0937	Putative_protease	3	0.0998932	-3.09532	FALSE
CLJ1_0939	FIG138517:_Putative_lipid_carrier_protein	2	0.0742065	-2.04909	FALSE
CLJ1_0944	Peptide_chain_release_factor_3	18	0.409258	-0.194963	FALSE	3	0.618269	-0.451924	FALSE	1	0.222342	1.08605	FALSE
CLJ1_0946	Iron(III)_dicitrate_transport_protein_FecA	10	0.0130883	-3.96305	FALSE	25	5.72609e-05	-2.92839	TRUE	2	0.236047	1.1604	FALSE
CLJ1_0951	Glyoxylate_reductase_(EC_1.1.1.79)_/_Glyoxylate_reductase_(EC_1.1.1.26)_/_Hydroxypyruvate_reductase_(EC_1.1.1.81);_2-ketoaldonate_reductase,_broad_specificity_(EC_1.1.1.215)_(EC_1.1.1.-)	3	0.205977	0.374195	FALSE	3	0.0167803	0.830803	FALSE
CLJ1_0953	Outer membrane component of tripartite multidrug resistance system					8	0.108655	0.884838	FALSE
CLJ1_0954	FIG00963268: hypothetical protein					2	0.221595	0.71623	FALSE
CLJ1_0956	Membrane fusion component of tripartite multidrug resistance system					4	0.47239	0.2279	FALSE
CLJ1_0957	L-proline glycine betaine ABC transport system permease protein ProV (TC 3.A.1.12.1)					2	0.000313755	2.28054	TRUE
CLJ1_0961	Na+/H+_antiporter_NhaP	1	0.497998	-0.511454	FALSE	5	0.0132313	-0.79315	FALSE
CLJ1_0963	FIG00960554:_hypothetical_protein					4	0.0199776	2.00993	FALSE	1	0.139497	1.49323	FALSE
CLJ1_0966	Oxidoreductase,_short_chain_dehydrogenase/reductase_family	3	0.383463	0.221077	FALSE	3	0.998117	0.00061325	FALSE
CLJ1_0968	Permeases of the drug/metabolite transporter (DMT) superfamily					1	0.104497	-0.452697	FALSE
CLJ1_0970	Nitrate/nitrite_response_regulator_protein	2	0.0452858	-1.04985	FALSE
CLJ1_0971	Nitrate/nitrite_sensor_protein_(EC_2.7.3.-)	5	0.107615	-1.02248	FALSE	15	0.00242997	-2.0168	TRUE
CLJ1_0974	Respiratory_nitrate_reductase_alpha_chain_(EC_1.7.99.4)	23	0.000194122	-1.8685	TRUE	8	0.961424	-0.0454039	FALSE
CLJ1_0975	Respiratory_nitrate_reductase_beta_chain_(EC_1.7.99.4)	8	0.0252468	-2.74175	FALSE
CLJ1_0983	Ornithine_cyclodeaminase_(EC_4.3.1.12)	6	0.0767867	-0.469152	FALSE
CLJ1_0984	ATP-dependent_RNA_helicase_RhlB	16	0.117719	-1.32394	FALSE	20	0.0108614	1.5401	FALSE
CLJ1_0987	phospholipase/carboxylesterase_family_protein									2	0.000592487	-4.08335	TRUE
CLJ1_0996	Ketosteroid isomerase-related protein					2	0.71142	0.358375	FALSE
CLJ1_0997	Glutathione_S-transferase	1	0.455508	-0.321527	FALSE	4	0.553198	-0.19574	FALSE
CLJ1_0999	probable transferase					3	0.233562	0.632994	FALSE
CLJ1_1000	Probable_glutathione_s-transferase_protein_(EC_2.5.1.18)	3	0.561392	-0.295431	FALSE
CLJ1_1002	FIG00955969:_hypothetical_protein	3	0.0159592	1.37485	FALSE
CLJ1_1003	Nucleoid-associated_protein	12	0.745076	-0.0943801	FALSE	3	0.038304	1.12846	FALSE
CLJ1_1004	TRAP-type_uncharacterized_transport_system,_periplasmic_component	6	0.186927	-0.64968	FALSE	13	0.352971	0.338611	FALSE
CLJ1_1006	Isochorismatase_(EC_3.3.2.1)	5	0.0110867	-0.815139	FALSE
CLJ1_1009	LysR family transcriptional regulator YbhD					2	0.835497	0.126798	FALSE
CLJ1_1015	probable sodium:sulfate symporter					6	0.0134044	-2.489	FALSE
CLJ1_1016	ABC_transporter,_ATP-binding_protein	7	0.0450866	-0.675451	FALSE	14	0.00726053	-0.806413	FALSE
CLJ1_1018	ABC_transporter_substrate-binding_protein	12	0.0739058	-0.630856	FALSE					13	0.00908935	-3.7	FALSE
CLJ1_1020	Valyl-tRNA_synthetase_(EC_6.1.1.9)	38	0.381778	0.178719	FALSE	9	0.0275726	-1.41488	FALSE	33	0.0155325	4.1096	FALSE
CLJ1_1022	DNA_polymerase_III_chi_subunit_(EC_2.7.7.7)	1	0.0250988	1.26196	FALSE	2	0.071537	1.87391	FALSE
CLJ1_1023	Cytosol_aminopeptidase_PepA_(EC_3.4.11.1)	23	0.31243	-0.319751	FALSE	33	0.013984	1.18578	FALSE
CLJ1_1024	FIG000988:_Predicted_permease	4	0.198129	0.431669	FALSE	11	0.0214605	-0.872534	FALSE
CLJ1_1025	FIG000906: Predicted Permease					6	0.0163604	-0.832674	FALSE
CLJ1_1027	Rtn protein					1	0.00373461	-1.52819	TRUE
CLJ1_1029	S-adenosylmethionine:tRNA_ribosyltransferase-isomerase_(EC_5.-.-.-)	5	0.608915	0.156457	FALSE	6	0.0737318	1.23707	FALSE
CLJ1_1030	tRNA-guanine_transglycosylase_(EC_2.4.2.29)	9	0.28193	0.421687	FALSE					11	0.0147283	2.16716	FALSE
CLJ1_1031	Preprotein_translocase_subunit_YajC_(TC_3.A.5.1.1)	5	0.163425	0.415571	FALSE	5	0.795851	0.0782214	FALSE	2	0.0248393	-4.19882	FALSE
CLJ1_1032	Protein-export_membrane_protein_SecD_(TC_3.A.5.1.1)	16	0.466792	-0.198342	FALSE	26	0.200296	-0.43917	FALSE
CLJ1_1033	Protein-export_membrane_protein_SecF_(TC_3.A.5.1.1)	4	0.628117	-0.141028	FALSE	11	0.0239104	-0.803208	FALSE
CLJ1_1034	probable_exported_protein_YPO1624	4	0.000187429	5.54294	TRUE	5	1.34341e-05	3.60516	TRUE
CLJ1_1035	Inositol-1-monophosphatase_(EC_3.1.3.25)	13	0.0737656	0.424146	FALSE	16	0.00783268	1.35979	FALSE	6	0.504636	1.09586	FALSE
CLJ1_1036	tRNA:Cm32/Um32_methyltransferase	4	0.0490263	0.987524	FALSE	4	0.00137299	1.87699	TRUE
CLJ1_1037	Serine_acetyltransferase_(EC_2.3.1.30)	13	0.507698	0.171489	FALSE	14	0.313399	-0.226328	FALSE
CLJ1_1038	Iron-sulfur_cluster_regulator_IscR	3	0.956924	-0.0261351	FALSE
CLJ1_1039	Cysteine_desulfurase_(EC_2.8.1.7),_IscS_subfamily	24	0.133741	-0.378505	FALSE	10	0.161038	0.426546	FALSE	15	0.153429	1.67846	FALSE
CLJ1_1040	Iron-sulfur_cluster_assembly_scaffold_protein_IscU	8	0.434995	-0.193039	FALSE	1	0.000545674	2.43129	TRUE
CLJ1_1041	Iron_binding_protein_IscA_for_iron-sulfur_cluster_assembly	1	0.687592	-0.123711	FALSE	1	0.000142573	2.5344	TRUE	1	0.751187	0.295304	FALSE
CLJ1_1042	Chaperone_protein_HscB	2	0.891127	0.245933	FALSE
CLJ1_1043	Chaperone_protein_HscA	17	0.422153	-0.245143	FALSE	20	0.000824123	1.71387	TRUE	10	0.217004	1.50935	FALSE
CLJ1_1044	Ferredoxin,_2Fe-2S	7	0.20542	0.358787	FALSE					4	0.00835469	-3.72884	FALSE
CLJ1_1045	Believed_to_be_involved_in_assembly_of_Fe-S_clusters	2	0.0188367	-0.905521	FALSE
CLJ1_1047	Nucleoside_diphosphate_kinase_(EC_2.7.4.6)	8	0.213869	0.296382	FALSE	3	0.0356202	-1.02271	FALSE	7	0.00298911	-2.86917	FALSE
CLJ1_1048	Ribosomal_RNA_large_subunit_methyltransferase_N_(EC_2.1.1.-)	8	0.999569	-0.000404677	FALSE	6	0.104533	0.464431	FALSE	2	0.551615	0.679279	FALSE
CLJ1_1049	Type_IV_pilus_biogenesis_protein_PilF	7	0.176526	0.366506	FALSE	12	0.00151031	-1.07808	TRUE
CLJ1_1050	FIG021952:_putative_membrane_protein	7	0.346737	-0.405946	FALSE	8	0.235286	0.299738	FALSE
CLJ1_1051	1-hydroxy-2-methyl-2-(E)-butenyl_4-diphosphate_synthase_(EC_1.17.7.1)	17	0.431432	0.176451	FALSE	5	0.000489598	2.17811	TRUE	9	0.133894	2.14145	FALSE
CLJ1_1052	Histidyl-tRNA_synthetase_(EC_6.1.1.21)	16	0.82065	-0.048399	FALSE	4	0.0176496	-0.935762	FALSE	9	0.275587	1.2144	FALSE
CLJ1_1053	Mlr7403_protein	9	0.220164	0.299021	FALSE	12	0.186747	-0.300826	FALSE	4	0.71702	-0.288776	FALSE
CLJ1_1054	Outer_membrane_protein_YfgL,_lipoprotein_component_of_the_protein_assembly_complex_(forms_a_complex_with_YaeT,_YfiO,_and_NlpB)	16	0.328434	-0.215258	FALSE	21	0.000483634	-1.61611	TRUE	4	0.621363	0.516482	FALSE
CLJ1_1055	GTP-binding_protein_EngA	10	0.180777	-0.428232	FALSE	15	0.0241123	0.829951	FALSE
CLJ1_1057	Glutamine-dependent_2-keto-4-methylthiobutyrate_transaminase	5	0.786614	-0.0558054	FALSE					4	0.927905	0.11111	FALSE
CLJ1_1058	Aliphatic_amidase_AmiE_(EC_3.5.1.4)	3	0.864471	-0.0470789	FALSE
CLJ1_1061	Permeases_of_the_major_facilitator_superfamily	3	0.0702624	0.750126	FALSE	4	0.119468	0.430788	FALSE
CLJ1_1063	2-isopropylmalate_synthase_(EC_2.3.3.13)	21	0.446754	-0.160871	FALSE					17	0.093608	3.07538	FALSE
CLJ1_1065	outer_membrane_copper_receptor_OprC	17	0.00238152	-1.00224	TRUE	24	0.0070274	-1.14045	FALSE
CLJ1_1066	Uncharacterized iron-regulated membrane protein; Iron-uptake factor PiuB					8	0.0517533	-0.913208	FALSE
CLJ1_1068	Membrane_proteins_related_to_metalloendopeptidases	4	0.790066	0.274988	FALSE	4	0.936045	-0.0441689	FALSE	6	0.000818145	4.44595	TRUE
CLJ1_1070	Copper_metallochaperone,_bacterial_analog_of_Cox17_protein									3	0.0213557	-2.3566	FALSE
CLJ1_1075	TRAP-type_C4-dicarboxylate_transport_system,_large_permease_component									1	0.00608042	2.98725	FALSE
CLJ1_1078	Transcriptional regulator, LysR family					1	0.195855	-0.493052	FALSE
CLJ1_1079	Exodeoxyribonuclease_VII_large_subunit_(EC_3.1.11.6)	4	0.537685	0.323344	FALSE	8	0.0676137	2.72182	FALSE
CLJ1_1086	Inosine-5'-monophosphate_dehydrogenase_(EC_1.1.1.205)_/_CBS_domain	22	0.607665	-0.106838	FALSE	10	0.00136236	-2.64661	TRUE	22	0.0277829	3.53253	FALSE
CLJ1_1087	GMP_synthase_[glutamine-hydrolyzing],_amidotransferase_subunit_(EC_6.3.5.2)_/_GMP_synthase_[glutamine-hydrolyzing],_ATP_pyrophosphatase_subunit_(EC_6.3.5.2)	26	0.974646	0.00724205	FALSE	15	0.0341922	-0.608736	FALSE	22	0.138693	3.12852	FALSE
CLJ1_1088	Multicopper_oxidase	3	0.921359	-0.0477041	FALSE	15	0.00241098	-1.09056	TRUE
CLJ1_1089	tRNA-specific_adenosine-34_deaminase_(EC_3.5.4.-)	1	0.933327	0.0188289	FALSE
CLJ1_1091	gamma-aminobutyrate_(GABA)_permease	2	0.012009	-2.12814	FALSE	3	0.0364906	-1.1399	FALSE
CLJ1_1092	FIG00957443:_hypothetical_protein	1	0.28983	0.583655	FALSE
CLJ1_1093	Transglycosylase, Slt family					9	0.0107745	-0.685016	FALSE
CLJ1_1094	Phosphoribosylformylglycinamidine_synthase,_synthetase_subunit_(EC_6.3.5.3)_/_Phosphoribosylformylglycinamidine_synthase,_glutamine_amidotransferase_subunit_(EC_6.3.5.3)	44	0.74502	0.127697	FALSE	10	0.518538	0.206839	FALSE	46	0.0163769	4.73472	FALSE
CLJ1_1097	PTS_system,_N-acetylglucosamine-specific_IIA_component_(EC_2.7.1.69)_/_PTS_system,_N-acetylglucosamine-specific_IIB_component_(EC_2.7.1.69)_/_PTS_system,_N-acetylglucosamine-specific_IIC_component_(EC_2.7.1.69)	1	0.0344784	-1.69269	FALSE	3	0.168213	-0.300112	FALSE
CLJ1_1099	PTS_system,_glucose-specific_IIA_component_/_Phosphocarrier_protein_of_PTS_system_/_Phosphoenolpyruvate-protein_phosphotransferase_of_PTS_system_(EC_2.7.3.9)	2	0.0585559	-1.2588	FALSE
CLJ1_1100	Glucosamine-6-phosphate_deaminase_[isomerizing],_alternative_(EC_3.5.99.6)	4	0.229483	-0.835419	FALSE	1	0.182107	-0.660127	FALSE
CLJ1_1103	lipoprotein, putative					1	0.339368	0.857098	FALSE
CLJ1_1105	Hypothetical_nudix_hydrolase_YeaB	3	0.728052	0.0987845	FALSE	2	0.000270195	3.75959	TRUE
CLJ1_1106	carbonic_anhydrase,_family_3	4	0.883824	0.0993534	FALSE
CLJ1_1108	Phosphoribosylglycinamide_formyltransferase_2_(EC_2.1.2.-)	11	0.0541593	-0.640036	FALSE	4	0.119232	1.64597	FALSE	7	0.605314	0.694944	FALSE
CLJ1_1111	Magnesium_and_cobalt_efflux_protein_CorC	2	0.555252	0.8659	FALSE	7	0.0751518	-0.440803	FALSE	1	8.72549e-05	-4.68206	TRUE
CLJ1_1114	Signal_recognition_particle,_subunit_Ffh_SRP54_(TC_3.A.5.1.1)	16	0.231997	-0.378127	FALSE	16	4.2933e-05	2.03964	TRUE	2	0.625199	-0.610172	FALSE
CLJ1_1115	SSU_ribosomal_protein_S16p	2	0.467113	0.172378	FALSE	3	0.0444638	1.33994	FALSE	2	0.459081	-0.572282	FALSE
CLJ1_1116	16S_rRNA_processing_protein_RimM	4	0.203212	0.358798	FALSE	3	0.644238	0.382666	FALSE
CLJ1_1117	tRNA_(Guanine37-N1)_-methyltransferase_(EC_2.1.1.31)	5	0.0679835	1.01516	FALSE					1	0.557299	0.457522	FALSE
CLJ1_1118	LSU_ribosomal_protein_L19p	7	0.821735	0.0492562	FALSE	7	0.0608209	0.875716	FALSE	5	0.30045	-0.754439	FALSE
CLJ1_1120	Type II secretory pathway, ATPase PulE/Tfp pilus assembly pathway, ATPase PilB					2	0.00743203	1.06355	FALSE
CLJ1_1121	Sodium/hydrogen exchanger family protein					1	0.333614	-0.53744	FALSE
CLJ1_1122	Tyrosine_recombinase_XerD	3	0.435654	-0.823602	FALSE	2	0.201222	1.26726	FALSE
CLJ1_1123	Thiol:disulfide_interchange_protein_DsbC	6	0.19815	0.27529	FALSE	2	0.335858	0.563206	FALSE	5	0.402794	0.696348	FALSE
CLJ1_1124	Homoserine_dehydrogenase_(EC_1.1.1.3)	13	0.590711	-0.142945	FALSE	1	0.0956714	-0.718434	FALSE	8	0.238697	1.35021	FALSE
CLJ1_1125	Threonine_synthase_(EC_4.2.3.1)	19	0.979596	-0.00661945	FALSE	4	0.931411	-0.0361894	FALSE	14	0.0552873	2.07355	FALSE
CLJ1_1128	FIG006163:_hypothetical_protein	4	0.0308568	0.713968	FALSE					1	0.00170991	-3.23357	FALSE
CLJ1_1129	PspA/IM30_family_protein	10	0.49442	0.238208	FALSE	8	0.0190547	0.741761	FALSE
CLJ1_1130	FIG00957120:_hypothetical_protein	2	0.455306	0.508948	FALSE	4	0.0603059	-0.550408	FALSE
CLJ1_1131	Inner_membrane_protein_YqiK	24	0.391011	0.331902	FALSE	41	0.803949	0.069318	FALSE
CLJ1_1133	FIG00948134:_hypothetical_protein	19	0.0201472	0.717555	FALSE	38	0.059139	0.659963	FALSE
CLJ1_1134	FIG00954878:_hypothetical_protein	5	0.350198	0.421145	FALSE
CLJ1_1135	YaeQ_protein	3	0.504655	-0.21478	FALSE					4	0.0397136	-2.66692	FALSE
CLJ1_1136	Single-stranded-DNA-specific_exonuclease_RecJ_(EC_3.1.-.-)	2	0.348371	-1.55197	FALSE	2	0.106199	-1.66722	FALSE
CLJ1_1138	Vibriolysin,_extracellular_zinc_protease_(EC_3.4.24.25)_@_Pseudolysin,_extracellular_zinc_protease_(EC_3.4.24.26)	9	0.109994	-1.23508	FALSE					40	1.81829e-05	-5.97642	TRUE
CLJ1_1139	NADH:flavin_oxidoreductases,_Old_Yellow_Enzyme_family	6	0.0107618	-1.02763	FALSE
CLJ1_1141	Transcriptional regulator, TetR family					2	0.02145	1.15388	FALSE
CLJ1_1146	Urea_amidohydrolase_(urease)_alpha_subunit	21	0.0330156	1.25777	FALSE	23	0.364249	0.241896	FALSE	7	0.0806738	-1.64229	FALSE
CLJ1_1164	FIG00955623:_hypothetical_protein	9	0.00767872	-2.03701	FALSE	3	0.0300614	-0.731988	FALSE	14	0.0847746	1.64847	FALSE
CLJ1_1166	putative_membrane_protein	7	0.0647295	-1.1296	FALSE	7	0.02037	1.49098	FALSE	5	0.00661821	-3.91235	FALSE
CLJ1_1170	Methyl-accepting_chemotaxis_protein_I_(serine_chemoreceptor_protein)	11	0.0160453	-1.09977	FALSE	20	0.000543276	-1.49324	TRUE
CLJ1_1171	Chemotaxis_signal_transduction_protein	1	0.0789518	-1.36195	FALSE	5	0.00597362	-1.02265	TRUE
CLJ1_1174	Sensor_histidine_kinase/response_regulator	1	0.00356006	-0.868384	FALSE	8	0.0254627	-0.921544	FALSE
CLJ1_1176	diguanylate_cyclase_(GGDEF_domain)_with_PAS/PAC_sensor	2	0.0681699	-0.996893	FALSE	5	0.00134452	2.49424	TRUE
CLJ1_1177	Peptide_chain_release_factor_2;_programmed_frameshift-containing	8	0.458294	-0.142398	FALSE	3	0.0306266	2.61777	FALSE	9	0.0325766	2.06576	FALSE
CLJ1_1178	Lysyl-tRNA_synthetase_(class_II)_(EC_6.1.1.6)	23	0.960399	0.0139193	FALSE					12	0.284322	1.51644	FALSE
CLJ1_1179	Transcriptional_regulator,_TetR_family	3	0.397588	-0.723176	FALSE
CLJ1_1180	Putative_lipoprotein,_specific_for_Pseudomonas,_in_cluster_with_COG2110	2	0.211969	-0.940347	FALSE
CLJ1_1181	FIG00953322:_hypothetical_protein	4	0.181383	0.334419	FALSE	7	0.149876	-0.726974	FALSE
CLJ1_1182	DUF124_domain-containing_protein	3	0.368783	-0.471863	FALSE	7	0.0126783	1.01922	FALSE
CLJ1_1183	Hydrolase_of_the_alpha/beta_superfamily_in_cluster_with_COG2110	1	0.277408	0.814036	FALSE	7	0.000525897	-1.65691	TRUE
CLJ1_1184	Putative_lipoprotein_in_cluster_with_COG2110	3	0.977629	0.0117579	FALSE	4	0.0113379	-0.766013	FALSE
CLJ1_1185	COG2110, Macro domain, possibly ADP-ribose binding module					1	0.00847874	2.0205	FALSE
CLJ1_1186	Outer_membrane_lipoprotein_omp16_precursor, LptF	9	2.6242e-05	7.14275	TRUE	11	1.19007e-05	3.48521	TRUE	3	0.000123961	4.54386	TRUE
CLJ1_1187	FIG00953405:_hypothetical_protein	3	1.32862e-06	5.75947	TRUE	2	5.90022e-08	6.59281	TRUE
CLJ1_1188	Lead,_cadmium,_zinc_and_mercury_transporting_ATPase_(EC_3.6.3.3)_(EC_3.6.3.5);_Copper-translocating_P-type_ATPase_(EC_3.6.3.4)	5	0.227301	-0.355711	FALSE	15	0.337184	-0.280808	FALSE
CLJ1_1191	Phosphoenolpyruvate_carboxylase_(EC_4.1.1.31)	5	0.175933	-0.825863	FALSE
CLJ1_1192	Adenylate_kinase_(EC_2.7.4.3)	13	0.819345	0.0437096	FALSE	3	0.0202712	1.96969	FALSE	8	0.355216	-0.852345	FALSE
CLJ1_1193	TsaB_protein,_required_for_threonylcarbamoyladenosine_(t(6)A)_formation_in_tRNA	5	0.946604	-0.0233863	FALSE	4	0.0216533	0.877363	FALSE
CLJ1_1194	FIG00953063:_hypothetical_protein									4	0.000451253	-7.48717	TRUE
CLJ1_1195	FIG003003:_hypothetical_protein	2	0.873156	0.225008	FALSE
CLJ1_1201	Transcriptional_regulator,_TetR_family	3	0.943196	-0.0204758	FALSE	4	1.79602e-06	3.73163	TRUE
CLJ1_1202	Probable_Co/Zn/Cd_efflux_system_membrane_fusion_protein	6	0.310651	-0.600908	FALSE	12	0.0692879	-0.985375	FALSE
CLJ1_1203	RND efflux transporter					13	0.0642852	-0.738877	FALSE
CLJ1_1204	FIG00954412:_hypothetical_protein	3	0.0403385	0.989215	FALSE	4	0.696105	0.320071	FALSE	7	0.0715832	-3.51144	FALSE
CLJ1_1205	Lipoprotein-related_protein	5	0.313877	0.277459	FALSE	6	0.321012	-0.257429	FALSE	3	0.046459	-1.71608	FALSE
CLJ1_1206	Glycerol-3-phosphate_acyltransferase_(EC_2.3.1.15)	9	0.233204	-0.362067	FALSE	26	0.531555	-0.133772	FALSE
CLJ1_1207	ABC-type_multidrug_transport_system,_ATPase_component	5	0.596382	-0.183966	FALSE	10	0.0182985	-0.699676	FALSE
CLJ1_1209	gliding_motility_protein_GldG	1	0.193736	-0.297705	FALSE	12	0.503465	-0.177193	FALSE
CLJ1_1210	FIG00960414: hypothetical protein					6	0.0236084	-0.850946	FALSE
CLJ1_1211	Cysteine desulfurase CsdA-CsdE, sulfur acceptor protein CsdE					2	0.778771	0.356727	FALSE
CLJ1_1212	Cysteine_desulfurase_CsdA-CsdE_(EC_2.8.1.7),_main_protein_CsdA									3	0.243154	2.04117	FALSE
CLJ1_1213	2,3,4,5-tetrahydropyridine-2,6-dicarboxylate_N-succinyltransferase_(EC_2.3.1.117)	12	0.199144	0.285309	FALSE	4	0.0233197	-0.818038	FALSE	11	0.0229782	2.99948	FALSE
CLJ1_1215	FIG138056:_a_glutathione-dependent_thiol_reductase	2	0.407693	-0.416724	FALSE
CLJ1_1218	FIG00954111:_hypothetical_protein	2	0.0489859	1.89173	FALSE					1	0.0399057	-2.35461	FALSE
CLJ1_1219	Na+/H+ antiporter					4	0.024844	-1.0539	FALSE
CLJ1_1220	N-succinyl-L,L-diaminopimelate_aminotransferase_alternative_(EC_2.6.1.17)	9	0.089957	0.552654	FALSE					4	0.165717	1.46396	FALSE
CLJ1_1221	[Protein-PII]_uridylyltransferase_(EC_2.7.7.59)	2	0.352717	0.60709	FALSE	2	0.0181491	-1.16239	FALSE
CLJ1_1222	Methionine_aminopeptidase_(EC_3.4.11.18)	8	0.17576	0.390727	FALSE	4	0.457285	0.651529	FALSE	7	0.119831	1.49282	FALSE
CLJ1_1223	SSU_ribosomal_protein_S2p_(SAe)	16	0.934169	0.0241593	FALSE	17	0.00050554	1.37597	TRUE	9	0.640335	-0.401117	FALSE
CLJ1_1224	Translation_elongation_factor_Ts	24	0.545006	0.14421	FALSE	23	0.00215177	1.47362	TRUE	22	0.486854	-0.84609	FALSE
CLJ1_1225	Uridine_monophosphate_kinase_(EC_2.7.4.22)	10	0.413665	0.207583	FALSE	3	0.0299326	1.69676	FALSE	4	0.379104	-0.911592	FALSE
CLJ1_1226	Ribosome_recycling_factor	9	0.539084	-0.129533	FALSE	2	2.25693e-05	-2.80416	TRUE	7	0.0405239	-2.63544	FALSE
CLJ1_1227	Undecaprenyl_diphosphate_synthase_(EC_2.5.1.31)	3	0.75946	-0.304988	FALSE	1	0.00124136	2.27633	TRUE
CLJ1_1228	Phosphatidate cytidylyltransferase (EC 2.7.7.41)					1	0.962475	-0.0218044	FALSE
CLJ1_1229	1-deoxy-D-xylulose_5-phosphate_reductoisomerase_(EC_1.1.1.267)	4	0.367366	0.381251	FALSE	8	0.00745011	3.24485	FALSE
CLJ1_1230	Intramembrane protease RasP/YluC, implicated in cell division based on FtsL cleavage					11	0.0154575	-0.828385	FALSE
CLJ1_1231	Outer_membrane_protein_assembly_factor_YaeT_precursor	23	0.0184275	-0.692911	FALSE	32	0.000272306	-1.7131	TRUE	5	0.249975	0.917454	FALSE
CLJ1_1232	Outer_membrane_protein_H_precursor	6	0.458195	0.149362	FALSE	5	0.00155084	-1.26755	TRUE	1	0.434143	-1.09544	FALSE
CLJ1_1233	UDP-3-O-[3-hydroxymyristoyl]_glucosamine_N-acyltransferase_(EC_2.3.1.191)	8	0.89574	0.0327466	FALSE	7	0.0274324	1.77965	FALSE	6	0.00552675	4.03456	FALSE
CLJ1_1234	3-hydroxyacyl-[acyl-carrier-protein]_dehydratase,_FabZ_form_(EC_4.2.1.59)	7	0.298036	-0.423027	FALSE	8	0.0241793	1.23216	FALSE
CLJ1_1235	Acyl-[acyl-carrier-protein]--UDP-N-_acetylglucosamine_O-acyltransferase_(EC_2.3.1.129)	6	0.935966	0.0949933	FALSE	1	0.239252	0.455138	FALSE	3	0.0270119	3.07184	FALSE
CLJ1_1236	Lipid-A-disaccharide_synthase_(EC_2.4.1.182)	6	0.28756	-1.48119	FALSE	9	0.401007	-0.210889	FALSE
CLJ1_1238	Na+/alanine_symporter	2	0.50543	0.195014	FALSE	9	0.107045	-0.552835	FALSE
CLJ1_1239	DNA_polymerase_III_alpha_subunit_(EC_2.7.7.7)	28	0.723693	-0.0742533	FALSE	42	0.000729768	2.00801	TRUE	6	0.0856279	1.91227	FALSE
CLJ1_1240	Acetyl-coenzyme_A_carboxyl_transferase_alpha_chain_(EC_6.4.1.2)	16	0.441788	-0.192926	FALSE	16	0.0020547	1.14164	TRUE	9	0.356793	-1.01875	FALSE
CLJ1_1242	CTP_synthase_(EC_6.3.4.2)	24	0.14294	-0.366525	FALSE	16	0.23697	0.492803	FALSE	25	0.0359916	3.04599	FALSE
CLJ1_1243	2-Keto-3-deoxy-D-manno-octulosonate-8-phosphate_synthase_(EC_2.5.1.55)	13	0.872117	-0.0378429	FALSE					9	0.372997	0.873646	FALSE
CLJ1_1244	Enolase_(EC_4.2.1.11)	19	0.369634	-0.225018	FALSE	4	0.286536	0.42633	FALSE	17	0.71581	0.269878	FALSE
CLJ1_1245	Cell division protein DivIC (FtsB), stabilizes FtsL against RasP cleavage					3	0.833262	0.192913	FALSE
CLJ1_1246	2-C-methyl-D-erythritol_4-phosphate_cytidylyltransferase_(EC_2.7.7.60)	3	0.403735	0.209812	FALSE
CLJ1_1248	Putative transport system permease protein					3	0.0397882	-0.881502	FALSE
CLJ1_1250	S-(hydroxymethyl)glutathione_dehydrogenase_(EC_1.1.1.284)	8	0.588739	-0.139579	FALSE	2	0.547972	0.144298	FALSE	7	0.0747375	1.82387	FALSE
CLJ1_1251	S-formylglutathione_hydrolase_(EC_3.1.2.12)	2	0.854111	0.0575498	FALSE					5	0.588157	0.446191	FALSE
CLJ1_1252	2-C-methyl-D-erythritol_2,4-cyclodiphosphate_synthase_(EC_4.6.1.12)	4	0.143495	0.339391	FALSE					2	0.0814998	-2.23971	FALSE
CLJ1_1253	tRNA_pseudouridine_13_synthase_(EC_4.2.1.-)	6	0.722514	-0.100428	FALSE
CLJ1_1254	5-nucleotidase_SurE_(EC_3.1.3.5)_@_Exopolyphosphatase_(EC_3.6.1.11)	4	0.326135	0.25292	FALSE
CLJ1_1255	Protein-L-isoaspartate_O-methyltransferase_(EC_2.1.1.77)	4	0.705147	-0.164099	FALSE	7	0.000787965	1.53583	TRUE
CLJ1_1256	Lipoprotein_NlpD	1	0.0226261	1.41809	FALSE	3	0.00605322	-1.12889	TRUE	2	0.000765009	5.36382	TRUE
CLJ1_1257	RNA_polymerase_sigma_factor_RpoS	9	0.241839	-0.769443	FALSE	5	0.000606859	3.24799	TRUE
CLJ1_1258	4Fe-4S_ferredoxin,_iron-sulfur_binding	3	9.12406e-08	-10.2366	TRUE					1	1.38394e-05	-6.88038	TRUE
CLJ1_1259	DNA_mismatch_repair_protein_MutS	24	0.541102	-0.151174	FALSE	16	0.000111563	2.17685	TRUE	4	0.690948	-0.45957	FALSE
CLJ1_1261	Periplasmic_component_of_the_Tol_biopolymer_transport_system									4	0.282437	1.14998	FALSE
CLJ1_1262	C-terminal_domain_of_CinA_type_S	2	0.413102	0.249361	FALSE
CLJ1_1263	RecA_protein	20	0.00135182	1.19323	TRUE	18	1.23896e-05	2.64943	TRUE	12	0.0188233	2.5185	FALSE
CLJ1_1265	Decarboxylase_family_protein	8	0.119965	-0.578393	FALSE	2	0.0688207	-0.868461	FALSE
CLJ1_1266	Metallo-beta-lactamase_family_protein,_RNA-specific	12	0.00179013	-1.24766	TRUE	3	0.131897	-0.646891	FALSE	4	0.917817	0.0989075	FALSE
CLJ1_1268	Xylulose-5-phosphate_phosphoketolase_(EC_4.1.2.9);_Fructose-6-phosphate_phosphoketolase_(EC_4.1.2.22)	16	0.00903409	-1.66036	FALSE	6	0.126467	-1.91792	FALSE
CLJ1_1270	Putative_NADPH-quinone_reductase_(modulator_of_drug_activity_B)	2	0.714654	-0.147154	FALSE	3	0.0331892	1.15886	FALSE	3	0.0730751	-1.74487	FALSE
CLJ1_1271	ABC_transporter,_periplasmic_spermidine_putrescine-binding_protein_PotD_(TC_3.A.1.11.1)									2	0.182102	-1.34198	FALSE
CLJ1_1272	Spermidine Putrescine ABC transporter permease component PotC (TC_3.A.1.11.1)					1	0.00259168	-3.09494	TRUE
CLJ1_1273	Spermidine Putrescine ABC transporter permease component PotB (TC 3.A.1.11.1)					2	8.16975e-05	-3.83941	TRUE
CLJ1_1274	Putrescine_transport_ATP-binding_protein_PotA_(TC_3.A.1.11.1)	3	0.491126	-0.767092	FALSE	12	0.000519774	-2.4566	TRUE
CLJ1_1277	Transcriptional_regulator,_LuxR_family	8	0.889805	-0.0464464	FALSE	9	0.0017637	2.79216	TRUE	8	0.00179881	-4.14774	FALSE
CLJ1_1279	Ferredoxin-dependent_glutamate_synthase_(EC_1.4.7.1)	9	0.770296	-0.123308	FALSE	19	0.0343212	-0.512992	FALSE
CLJ1_1290	Acyl-CoA_dehydrogenase_(EC_1.3.8.7)	1	0.127471	-1.62979	FALSE
CLJ1_1300	Aerobic_glycerol-3-phosphate_dehydrogenase_(EC_1.1.5.3)	20	0.0812556	1.40568	FALSE	28	0.777783	-0.0957151	FALSE	2	0.753597	0.252467	FALSE
CLJ1_1301	Glycerol-3-phosphate_regulon_repressor,_DeoR_family	6	0.267641	0.337665	FALSE	5	0.00339518	3.08813	TRUE
CLJ1_1302	Glycerol_kinase_(EC_2.7.1.30)	20	0.0373847	0.845682	FALSE	10	0.127616	1.23951	FALSE	10	0.0607064	2.26525	FALSE
CLJ1_1303	Glycerol_uptake_facilitator_protein	1	0.000258777	2.74253	TRUE	3	0.760654	-0.134202	FALSE
CLJ1_1304	Cys-tRNA(Pro)_deacylase_YbaK	5	0.187063	0.581601	FALSE	2	0.025423	2.58915	FALSE
CLJ1_1305	Glycerol_kinase_(EC_2.7.1.30)	6	0.111131	0.677812	FALSE	2	0.402759	0.573821	FALSE	10	0.50477	0.487512	FALSE
CLJ1_1308	Cytochrome_B561	2	0.393683	-0.409969	FALSE	1	0.100385	-0.561288	FALSE
CLJ1_1310	Transcription_repressor_of_multidrug_efflux_pump_acrAB_operon,_TetR_(AcrR)_family	3	0.358926	-1.39169	FALSE
CLJ1_1314	Methylmalonate-semialdehyde_dehydrogenase_(EC_1.2.1.27)	4	0.008771	-2.59115	FALSE
CLJ1_1315	3-hydroxyisobutyrate_dehydrogenase_(EC_1.1.1.31)	2	5.91395e-05	-4.088	TRUE					2	0.00024358	-4.21209	TRUE
CLJ1_1317	Bifunctional_protein:_zinc-containing_alcohol_dehydrogenase;_quinone_oxidoreductase_(_NADPH:quinone_reductase)_(EC_1.1.1.-);_Similar_to_arginate_lyase	4	0.105135	-0.460517	FALSE	1	0.194984	0.339867	FALSE	4	0.163597	1.7144	FALSE
CLJ1_1318	FIG00953298:_hypothetical_protein	2	0.430816	-0.234778	FALSE
CLJ1_1322	Fructose_repressor_FruR,_LacI_family	4	0.78965	-0.0901138	FALSE
CLJ1_1323	Phosphoenolpyruvate-protein_phosphotransferase_of_PTS_system_(EC_2.7.3.9)	12	0.00799631	-0.793134	FALSE	17	0.112045	0.535378	FALSE
CLJ1_1324	1-phosphofructokinase_(EC_2.7.1.56)	4	0.602039	-0.273702	FALSE	2	0.006785	1.10926	FALSE
CLJ1_1325	PTS system, fructose-specific IIB component (EC 2.7.1.69) / PTS system, fructose-specific IIC component (EC 2.7.1.69)					3	0.019773	-1.05263	FALSE
CLJ1_1339	UPF0246_protein_YaaA	8	0.465542	0.228208	FALSE	7	0.00245329	4.69865	TRUE	5	0.641052	0.703015	FALSE
CLJ1_1340	Ferric_iron_ABC_transporter,_ATP-binding_protein	3	0.806563	0.0927603	FALSE	9	0.0790608	-0.423678	FALSE
CLJ1_1341	Ornithine_carbamoyltransferase_(EC_2.1.3.3)	9	0.763802	-0.0626538	FALSE					4	0.368749	1.13633	FALSE
CLJ1_1343	Serine_protease_homologue	11	0.00489759	-2.25182	FALSE	18	0.000141747	-2.31851	TRUE	5	0.925545	0.111057	FALSE
CLJ1_1346	Glutaredoxin-related_protein	6	0.329189	0.256807	FALSE	2	0.689513	-0.373124	FALSE	5	0.011768	-3.02182	FALSE
CLJ1_1348	Bacterioferritin	12	0.604152	-0.18031	FALSE	8	0.0322092	1.77444	FALSE	2	0.0225238	-2.71934	FALSE
CLJ1_1350	Alkyl_hydroperoxide_reductase_subunit_C-like_protein	14	0.180462	0.346516	FALSE	12	0.00343114	1.86701	TRUE	10	0.52132	-0.500612	FALSE
CLJ1_1351	Ribonuclease_T_(EC_3.1.13.-)	7	0.85338	0.0697819	FALSE	7	0.00363708	4.08271	TRUE
CLJ1_1352	Dihydroorotase_(EC_3.5.2.3)	10	0.318324	0.229996	FALSE					7	0.233018	2.03463	FALSE
CLJ1_1353	Sodium-type flagellar protein motY precursor					9	1.21688e-05	-3.60757	TRUE
CLJ1_1354	Argininosuccinate_synthase_(EC_6.3.4.5)	20	0.755225	-0.0765615	FALSE	13	0.0219866	0.97871	FALSE	18	0.0178106	3.93667	FALSE
CLJ1_1355	Lactoylglutathione_lyase_(EC_4.4.1.5)	1	0.457425	-0.237273	FALSE					3	0.0677275	1.74174	FALSE
CLJ1_1359	Copper_chaperone	2	0.134136	-0.891527	FALSE					2	7.18307e-05	-6.82136	TRUE
CLJ1_1361	FIG00953193:_hypothetical_protein									2	0.250786	-1.22943	FALSE
CLJ1_1363	Adenylosuccinate lyase (EC 4.3.2.2)					2	0.140602	-0.481099	FALSE
CLJ1_1366	Endonuclease_III_(EC_4.2.99.18)	2	0.688602	0.147668	FALSE
CLJ1_1367	Electron_transport_complex_protein_RnfE	2	0.251401	2.61019	FALSE	1	0.986375	-0.0101665	FALSE
CLJ1_1368	Electron transport complex protein RnfG					1	0.111601	-0.995132	FALSE
CLJ1_1370	Electron transport complex protein RnfC					8	0.921343	0.0258217	FALSE
CLJ1_1373	FIG00958987:_hypothetical_protein	1	0.0056321	1.58473	FALSE	2	0.0407063	0.810862	FALSE
CLJ1_1374	FIG00958899:_hypothetical_protein	8	0.0766989	1.90101	FALSE	9	0.000938598	1.27045	TRUE
CLJ1_1375	UDP-N-acetylglucosamine_enolpyruvyl_transferase	9	0.0234063	0.958492	FALSE	11	0.954679	-0.0135796	FALSE
CLJ1_1376	Methionyl-tRNA_synthetase_(EC_6.1.1.10)	28	0.62697	0.113566	FALSE	11	0.00136108	1.60001	TRUE	26	0.0264247	3.89039	FALSE
CLJ1_1377	Scaffold_protein_for_[4Fe-4S]_cluster_assembly_ApbC,_MRP-like	10	0.8418	-0.0652774	FALSE	11	8.84464e-05	2.42805	TRUE	5	0.378068	1.24275	FALSE
CLJ1_1378	Deoxycytidine_triphosphate_deaminase_(EC_3.5.4.13)	5	0.575517	0.187988	FALSE	3	0.210735	-1.18904	FALSE	7	0.0195221	2.61704	FALSE
CLJ1_1380	RhlA,_3-(3-hydroxyalkanoyloxy)alkanoic_acids_(HAAs)_synthase									1	0.337823	0.813576	FALSE
CLJ1_1381	RhlB,_TDP-rhamnosyltransferase_1_(EC_2.4.1.-)	2	0.000719394	-3.51194	TRUE
CLJ1_1382	transcriptional_regulator_RhlR	8	0.0114618	-1.24494	FALSE	7	0.941493	0.021287	FALSE
CLJ1_1383	N-acyl-L-homoserine_lactone_synthetase_RhlL	4	0.0347526	0.664779	FALSE	6	0.00128546	1.65623	TRUE
CLJ1_1384	Cyclohexadienyl_dehydratase_(EC_4.2.1.51)(EC_4.2.1.91)	2	0.557156	0.167203	FALSE					4	0.105801	1.46994	FALSE
CLJ1_1389	NAD-dependent_malic_enzyme_(EC_1.1.1.38)	18	0.882467	-0.0317864	FALSE	2	0.14287	1.06735	FALSE	10	0.0204198	2.15828	FALSE
CLJ1_1392	Small-conductance_mechanosensitive_channel	8	0.855284	0.044464	FALSE	17	0.00332479	-1.11348	TRUE
CLJ1_1395	ATP-dependent_RNA_helicase_SrmB	6	0.382192	-0.232096	FALSE	12	0.0215489	0.71908	FALSE
CLJ1_1396	Permeases of the major facilitator superfamily					3	0.00603633	-2.45557	TRUE
CLJ1_1403	Transcriptional_regulator,_MarR_family	5	0.113453	-0.599069	FALSE
CLJ1_1405	tRNA_(5-methylaminomethyl-2-thiouridylate)-methyltransferase_(EC_2.1.1.61)_/_FAD-dependent_cmnm(5)s(2)U34_oxidoreductase	2	0.892114	-0.0523466	FALSE	4	0.491413	0.575111	FALSE
CLJ1_1406	UDP-galactose-lipid_carrier_transferase_(EC_2.-.-.-)	12	0.0198121	-0.717597	FALSE	21	0.00434036	1.09588	TRUE
CLJ1_1408	Virulence_factor_mviM	8	0.0832785	0.506	FALSE
CLJ1_1409	Malate:quinone_oxidoreductase_(EC_1.1.5.4)	12	0.844727	-0.0579625	FALSE	24	0.00215897	-1.16277	TRUE
CLJ1_1411	Alkyl_hydroperoxide_reductase_subunit_C-like_protein	11	0.248834	0.70975	FALSE
CLJ1_1413	Type_III_effector_HopPmaJ	5	0.785159	-0.0606927	FALSE					2	0.0582693	-2.31285	FALSE
CLJ1_1414	FIG00953380:_hypothetical_protein	4	0.867729	0.0384331	FALSE					2	0.0795512	-3.1259	FALSE
CLJ1_1415	Dihydroneopterin_triphosphate_epimerase	2	0.377079	-0.796906	FALSE
CLJ1_1416	GTP cyclohydrolase I (EC 3.5.4.16) type 1					2	0.0897436	1.49779	FALSE
CLJ1_1418	Hypothetical_flavoprotein_YqcA_(clustered_with_tRNA_pseudouridine_synthase_C)	5	0.380498	0.234635	FALSE					1	0.0112199	-3.39499	FALSE
CLJ1_1425	Oxidoreductase,_short_chain_dehydrogenase/reductase_family	5	0.110782	0.990291	FALSE					2	0.000861835	3.55257	TRUE
CLJ1_1428	O-acetylhomoserine_sulfhydrylase_(EC_2.5.1.49)									1	0.526515	0.574016	FALSE
CLJ1_1434	Leucine_dehydrogenase_(EC_1.4.1.9)	3	0.0032607	-3.36374	FALSE					3	0.00029988	-4.12456	TRUE
CLJ1_1439	FIG00955609:_hypothetical_protein	4	0.000240072	1.80116	TRUE					2	0.649007	-0.595507	FALSE
CLJ1_1453	secretion_protein_HlyD	2	0.220966	1.2083	FALSE	9	0.904338	0.0355121	FALSE
CLJ1_1455	ABC-type multidrug transport system, permease component					2	0.00228882	-2.63143	TRUE
CLJ1_1458	Ferredoxin--NADP(+)_reductase_(EC_1.18.1.2)	14	0.00169185	1.15156	TRUE	8	0.0748886	1.06023	FALSE	15	0.110376	1.33231	FALSE
CLJ1_1459	Nitrous_oxide_reductase_maturation_protein,_outer-membrane_lipoprotein_NosL	1	0.288127	1.28601	FALSE
CLJ1_1463	Nitrous-oxide_reductase_(EC_1.7.99.6)	15	0.597148	-0.403337	FALSE
CLJ1_1469	Alginate_biosynthesis_transcriptional_activator	4	0.119976	0.441508	FALSE
CLJ1_1471	Phosphonate_ABC_transporter_phosphate-binding_periplasmic_component_(TC_3.A.1.9.1)									5	0.731141	0.320328	FALSE
CLJ1_1487;CLJ1_0988	Secreted_protein_Hcp	7	0.11442	2.96131	FALSE					3	5.16623e-05	6.3413	TRUE
CLJ1_1500	Putative_outer_membrane_lipoprotein	2	0.0959511	2.01896	FALSE	5	0.0218692	-0.728928	FALSE
CLJ1_1501	Photopexin_A	3	0.0399978	-1.02417	FALSE
CLJ1_1505	D-serine_dehydratase_(EC_4.3.1.18)	7	0.938704	-0.0188641	FALSE
CLJ1_1506	glutamine_synthetase_family_protein	7	0.0255473	-0.650263	FALSE					6	0.316685	1.84854	FALSE
CLJ1_1509	FIG00955605: hypothetical protein					2	0.000148397	2.07304	TRUE
CLJ1_1510	Flagellar_biosynthesis_protein_FlgN	3	0.855486	-0.0851031	FALSE					2	0.0116481	-2.80491	FALSE
CLJ1_1511	Negative_regulator_of_flagellin_synthesis_FlgM									9	0.0714753	-1.88333	FALSE
CLJ1_1512	Flagellar_basal-body_P-ring_formation_protein_FlgA	4	0.240878	-0.49052	FALSE	2	0.581957	0.482111	FALSE
CLJ1_1513	Chemotaxis_protein_CheV_(EC_2.7.3.-)	9	0.00397874	-0.869881	FALSE	10	0.0437315	0.597575	FALSE
CLJ1_1514	Chemotaxis_protein_methyltransferase_CheR_(EC_2.1.1.80)	3	0.917774	0.03533	FALSE	8	0.251921	0.359639	FALSE	3	0.213107	1.04095	FALSE
CLJ1_1515	Anti-sigma_F_factor_antagonist_(spoIIAA-2);_Anti-sigma_B_factor_antagonist_RsbV	3	0.0598791	-2.3954	FALSE					2	0.000402949	-5.79217	TRUE
CLJ1_1516	Serine phosphatase RsbU, regulator of sigma subunit / Serine-protein kinase RsbW (EC 2.7.11.1)					3	0.00687354	-2.11568	FALSE
CLJ1_1518	ATP-dependent_DNA_helicase_RecQ	7	0.712577	0.0951781	FALSE	4	0.00219298	1.44185	TRUE	1	0.4331	0.739229	FALSE
CLJ1_1520	FIG00956280: hypothetical protein					1	0.457362	0.328078	FALSE
CLJ1_1521	Transcriptional_regulator_SlyA	4	0.396055	-0.214325	FALSE
CLJ1_1524	putative patatin-like phospholipase					17	7.14834e-06	-3.21667	TRUE
CLJ1_1526	ADP-L-glycero-D-manno-heptose-6-epimerase_(EC_5.1.3.20)	10	0.0128845	-1.14149	FALSE
CLJ1_1527	ATP-dependent_Clp_protease_proteolytic_subunit_(EC_3.4.21.92)	3	0.368035	-0.277478	FALSE
CLJ1_1531	transcriptional_regulator,_MerR_family	5	0.31698	0.239226	FALSE	2	0.00129665	2.3911	TRUE
CLJ1_1535	Putative_outer_membrane_lipoprotein	3	0.00166649	1.55341	TRUE	5	0.858295	-0.0375055	FALSE
CLJ1_1536	Phosphonate ABC transporter permease protein phnE1 (TC 3.A.1.9.1)					2	0.000854297	-1.10286	TRUE
CLJ1_1538	Phosphonate ABC transporter ATP-binding protein (TC 3.A.1.9.1)					11	0.00518202	-0.850823	FALSE
CLJ1_1539	Phosphonate_ABC_transporter_phosphate-binding_periplasmic_component_(TC_3.A.1.9.1)	17	0.231862	0.39393	FALSE	5	0.0326314	-0.875666	FALSE	18	0.0111917	-2.45215	FALSE
CLJ1_1540	2-hydroxy-3-oxopropionate_reductase_(EC_1.1.1.60)	2	0.197963	0.256968	FALSE
CLJ1_1543	Phosphoethanolamine_transferase_EptA_specific_for_the_1_phosphate_group_of_core-lipid_A	2	0.29901	1.32918	FALSE	5	2.14873e-05	2.67924	TRUE
CLJ1_1544	Universal_stress_protein_UspA_and_related_nucleotide-binding_proteins	10	0.11513	-0.519107	FALSE	10	0.00544277	-1.8488	TRUE	8	3.17579e-05	-5.49453	TRUE
CLJ1_1545	RNA_polymerase_associated_protein_RapA_(EC_3.6.1.-)	25	0.0666847	0.429653	FALSE	18	0.00560461	1.63047	TRUE	11	0.302548	2.10053	FALSE
CLJ1_1552	Membrane fusion component of tripartite multidrug resistance system					3	0.0935918	-1.62642	FALSE
CLJ1_1554	enoyl-CoA_hydratase,_R-specific	7	0.744376	0.0699269	FALSE					5	0.00034515	-4.41352	TRUE
CLJ1_1555	Lysophospholipase_(EC_3.1.1.5);_Monoglyceride_lipase_(EC_3.1.1.23);_putative	3	0.836308	0.0797496	FALSE	8	0.00660456	-0.765611	FALSE
CLJ1_1556	Long-chain-fatty-acid--CoA_ligase_(EC_6.2.1.3)	1	0.416058	-0.48297	FALSE
CLJ1_1557	Long-chain-fatty-acid--CoA_ligase_(EC_6.2.1.3)	18	0.00781841	-0.713684	FALSE	22	0.0441553	-0.714102	FALSE	5	0.0322993	2.42636	FALSE
CLJ1_1559	ATP-dependent_RNA_helicase_HrpA_(EC_3.6.4.13)	10	0.25776	0.24134	FALSE	23	0.00151406	3.75381	TRUE
CLJ1_1561	Bis(5'-nucleosyl)-tetraphosphatase_(asymmetrical)_(EC_3.6.1.17)	4	0.461214	0.270977	FALSE	3	0.014229	3.49582	FALSE	3	0.377696	-1.42882	FALSE
CLJ1_1566	3-oxoacyl-[acyl-carrier-protein]_synthase,_KASIII_(EC_2.3.1.41)	11	0.570595	0.121237	FALSE	3	0.266022	0.568473	FALSE	9	0.0397153	3.62717	FALSE
CLJ1_1574	Pyrophosphate-specific outer membrane porin OprO					5	0.00720686	2.02191	FALSE
CLJ1_1577	Oxidoreductase,_short_chain_dehydrogenase/reductase_family	2	0.753622	-0.17398	FALSE	3	0.0381454	1.8047	FALSE
CLJ1_1583	Sensory_box_histidine_kinase/response_regulator	2	0.110797	1.26125	FALSE	12	0.00375855	-1.22511	TRUE
CLJ1_1584	GCN5-related_N-acetyltransferase	4	0.536766	0.122555	FALSE	6	0.127106	0.825381	FALSE	1	0.326591	-0.933564	FALSE
CLJ1_1586	Iron(III) dicitrate transport protein FecA @ Iron siderophore receptor protein					15	8.01798e-06	-3.32239	TRUE
CLJ1_1587	1-acyl-sn-glycerol-3-phosphate acyltransferase (EC 2.3.1.51)					3	0.385928	-0.314418	FALSE
CLJ1_1588	Cold_shock_protein_CspG	4	0.603871	-0.137917	FALSE	2	0.388016	0.947419	FALSE	3	0.0919921	1.71168	FALSE
CLJ1_1591	DNA_recombination-dependent_growth_factor_C	18	0.605303	-0.183532	FALSE	9	0.0239123	1.0973	FALSE	9	0.595699	-0.485014	FALSE
CLJ1_1592	FKBP-type_peptidyl-prolyl_cis-trans_isomerase_FklB_(EC_5.2.1.8)	13	0.241228	0.312922	FALSE	15	0.564071	0.13856	FALSE	9	0.00802339	-2.99215	FALSE
CLJ1_1597	FOG:_TPR_repeat,_SEL1_subfamily	1	0.886467	-0.151847	FALSE	4	0.881875	-0.0468122	FALSE
CLJ1_1599	Periplasmic_protease	19	0.963034	-0.0131705	FALSE	12	0.000430237	1.53382	TRUE	15	0.00695229	4.64763	FALSE
CLJ1_1600	Quinone_oxidoreductase_(EC_1.6.5.5)	8	0.835866	0.0665867	FALSE					2	0.0105238	2.49038	FALSE
CLJ1_1601	Phosphoserine_phosphatase_(EC_3.1.3.3)	4	0.402832	0.192265	FALSE
CLJ1_1602	Alkanesulfonates ABC transporter ATP-binding protein / Sulfonate ABC transporter, ATP-binding subunit SsuB					1	0.627228	-0.118982	FALSE
CLJ1_1606	ABC-type_Fe3+_transport_system,_periplasmic_component	2	0.0634439	-1.65685	FALSE					9	0.0092222	-3.40517	FALSE
CLJ1_1609	Aspartyl_aminopeptidase	9	0.882188	-0.0334565	FALSE	2	0.0130173	-2.45284	FALSE	8	0.00765538	3.88423	FALSE
CLJ1_1612	Cell_division_topological_specificity_factor_MinE	5	0.844935	0.0373235	FALSE	6	0.0478776	1.53116	FALSE	3	0.874906	0.15023	FALSE
CLJ1_1613	Septum_site-determining_protein_MinD	17	0.654595	0.0996746	FALSE	19	0.000321434	1.57735	TRUE	9	0.0834473	1.76547	FALSE
CLJ1_1614	Septum_site-determining_protein_MinC	5	0.0925583	-0.514616	FALSE	7	0.581813	-0.197253	FALSE
CLJ1_1615	Lipid A biosynthesis lauroyl acyltransferase (EC 2.3.1.-)					8	0.00392292	-0.866698	FALSE
CLJ1_1616	Patatin					7	0.0131364	-0.783658	FALSE
CLJ1_1618	Nucleoside ABC transporter, periplasmic nucleoside-binding protein					6	6.53794e-05	-2.52845	TRUE
CLJ1_1619	Nucleoside ABC transporter, periplasmic nucleoside-binding protein					12	2.62891e-05	-2.43262	TRUE
CLJ1_1629	Lipid A export ATP-binding/permease protein MsbA					11	0.251408	-0.343498	FALSE
CLJ1_1630	Peptidyl-prolyl_cis-trans_isomerase_PpiA_precursor_(EC_5.2.1.8)	4	0.0904907	1.59262	FALSE					8	0.039795	-1.84103	FALSE
CLJ1_1631	Beta-ketoadipate_enol-lactone_hydrolase_(EC_3.1.1.24)	3	0.963493	-0.0279181	FALSE	2	0.0178658	-0.808433	FALSE
CLJ1_1632	Transcriptional_regulator,_LysR_family	5	0.0305522	-0.622951	FALSE	2	0.396839	0.2075	FALSE
CLJ1_1634	3-phosphoglycerate_kinase									3	0.0174777	-2.91853	FALSE
CLJ1_1641	Adenylate cyclase (EC 4.6.1.1)					3	0.424016	-0.44604	FALSE
CLJ1_1644	Membrane_lipoprotein_lipid_attachment_site_containing_protein_USSDB6D	7	0.0438272	0.543306	FALSE	7	0.0219415	-0.715178	FALSE
CLJ1_1645	ABC-type_transport_system_involved_in_resistance_to_organic_solvents,_periplasmic_component_USSDB6C	4	0.746821	0.0912249	FALSE	11	0.0104078	-0.768893	FALSE
CLJ1_1646	ABC transporter ATP-binding protein USSDB6B					4	0.0904962	-1.47091	FALSE
CLJ1_1647	ABC-type transport system involved in resistance to organic solvents, permease component USSDB6A					3	0.0212076	-0.932207	FALSE
CLJ1_1650	Nitroreductase_family_protein	8	0.119702	0.49167	FALSE					4	0.000211834	-4.78646	TRUE
CLJ1_1652	Putative two-component system sensor kinase					2	0.994289	0.0091533	FALSE
CLJ1_1659	Hypothetical YciO protein, TsaC/YrdC paralog					3	7.67344e-06	3.154	TRUE
CLJ1_1661	Segregation_and_condensation_protein_B	1	0.303071	-0.768812	FALSE	2	0.000262995	1.67929	TRUE
CLJ1_1662	FIG00955145:_hypothetical_protein	2	0.440082	0.285628	FALSE
CLJ1_1664	NAD-dependent_glyceraldehyde-3-phosphate_dehydrogenase_(EC_1.2.1.12)	13	0.96455	0.0146701	FALSE	2	0.352746	0.618449	FALSE	2	0.0291489	2.09912	FALSE
CLJ1_1665	Phosphogluconate_dehydratase_(EC_4.2.1.12)	18	0.807623	-0.0605919	FALSE	3	0.662469	-0.239877	FALSE	12	0.0474491	3.12025	FALSE
CLJ1_1666	Glucokinase_(EC_2.7.1.2)	7	0.394086	-0.23078	FALSE
CLJ1_1667	DNA-binding response regulator GltR, controls specific porins for the entry of glucose					4	0.011831	1.87765	FALSE
CLJ1_1668	Integral_membrane_sensor_signal_transduction_histidine_kinase_(EC_2.7.13.3),_glucose_catabolism_cluster	1	0.648089	0.267132	FALSE	8	0.00589815	-0.82237	FALSE
CLJ1_1670	Glucose_ABC_transport_system,_periplasmic_sugar-binding_protein	15	0.208021	-0.567934	FALSE	3	0.00608539	-1.57291	TRUE	15	0.0108879	-4.60707	FALSE
CLJ1_1671	Glucose ABC transport system, inner membrane component 1					1	0.000356135	-2.25229	TRUE
CLJ1_1673	Glucose_ABC_transporter,_ATP-binding_subunit_(EC_3.6.3.-)	6	0.0239052	-1.13722	FALSE	10	0.0491278	-3.66446	FALSE
CLJ1_1674	Glucose-selective_porin_OprB	11	0.019346	-0.98826	FALSE	17	0.000172627	-2.45113	TRUE	4	0.0689755	-2.05241	FALSE
CLJ1_1675	Glucose_dehydrogenase,_PQQ-dependent_(EC_1.1.5.2)	20	0.45757	0.162589	FALSE	27	0.479346	-0.180645	FALSE
CLJ1_1676	Probable tonB-dependent receptor yncD precursor					12	0.00456686	-1.38152	TRUE
CLJ1_1680	FIG00953513: hypothetical protein					7	0.266813	-0.394877	FALSE
CLJ1_1698	Gluconate_2-dehydrogenase_(EC_1.1.99.3),_membrane-bound,_cytochrome_c	2	0.889051	-0.0549546	FALSE	10	0.00883906	-1.78	FALSE
CLJ1_1699	Gluconate_2-dehydrogenase_(EC_1.1.99.3),_membrane-bound,_flavoprotein	3	0.850608	0.107366	FALSE	8	0.00125546	-1.37179	TRUE
CLJ1_1713	L-asparaginase_I,_cytoplasmic_(EC_3.5.1.1)	5	0.115246	-0.589674	FALSE
CLJ1_1714	Probable_AGCS_sodium/alanine/glycine_symporter	5	0.0311733	-1.09531	FALSE	11	0.0374701	-0.832042	FALSE
CLJ1_1716	Dihydrolipoamide_dehydrogenase_of_branched-chain_alpha-keto_acid_dehydrogenase_(EC_1.8.1.4)	14	0.002284	-1.48598	TRUE	7	0.717955	0.308865	FALSE	18	0.104515	-2.32549	FALSE
CLJ1_1717	Dihydrolipoamide_acyltransferase_component_of_branched-chain_alpha-keto_acid_dehydrogenase_complex_(EC_2.3.1.168)	15	0.00229619	-1.18341	TRUE	10	0.630888	-0.184653	FALSE
CLJ1_1718	Branched-chain_alpha-keto_acid_dehydrogenase,_E1_component,_beta_subunit_(EC_1.2.4.4)	10	0.00242691	-1.21817	TRUE	2	0.0150164	-1.80196	FALSE	4	0.0049642	-3.45588	FALSE
CLJ1_1719	Branched-chain_alpha-keto_acid_dehydrogenase,_E1_component,_alpha_subunit_(EC_1.2.4.4)	17	0.000387266	-1.53994	TRUE	7	0.317718	-0.641551	FALSE
CLJ1_1726	Aldose_1-epimerase	2	0.14838	0.534775	FALSE
CLJ1_1727	Phosphogluconate_repressor_HexR,_RpiR_family	3	0.75391	-0.0885193	FALSE
CLJ1_1728	Glucose-6-phosphate_1-dehydrogenase_(EC_1.1.1.49)	15	0.557913	-0.146629	FALSE	4	0.500446	-0.257555	FALSE	10	0.0126378	3.47656	FALSE
CLJ1_1729	6-phosphogluconolactonase_(EC_3.1.1.31),_eukaryotic_type	7	0.705551	-0.106312	FALSE	2	0.00575567	1.98162	TRUE	3	0.00660803	-3.71279	FALSE
CLJ1_1730	4-hydroxy-2-oxoglutarate_aldolase_(EC_4.1.3.16)_@_2-dehydro-3-deoxyphosphogluconate_aldolase_(EC_4.1.2.14)	8	0.0766296	0.428785	FALSE					3	0.000238534	-5.00004	TRUE
CLJ1_1732	Ribosomal_large_subunit_pseudouridine_synthase_B_(EC_4.2.1.70)	11	0.411	0.298264	FALSE	11	0.186083	0.515593	FALSE	2	0.538756	0.626815	FALSE
CLJ1_1734	GGDEF_domain_protein					2	0.000387424	1.57048	TRUE	1	0.00389977	-2.77061	FALSE
CLJ1_1738	Oxidoreductase,_short_chain_dehydrogenase/reductase_family	7	0.301411	0.197028	FALSE	4	0.0192182	-0.696244	FALSE	3	0.0245748	-3.24518	FALSE
CLJ1_1739	Similar_to_phosphoglycolate_phosphatase,_clustered_with_ubiquinone_biosynthesis_SAM-dependent_O-methyltransferase	4	0.377343	0.215375	FALSE
CLJ1_1740	3-demethylubiquinone-9_3-methyltransferase_(EC_2.1.1.64)	8	0.85498	-0.0635832	FALSE	10	0.218037	-0.325073	FALSE
CLJ1_1741	S-adenosylhomocysteine_deaminase_(EC_3.5.4.28);_Methylthioadenosine_deaminase	2	0.549323	0.479856	FALSE
CLJ1_1742	Methylthioribose-1-phosphate_isomerase_(EC_5.3.1.23)	10	0.5596	-0.198117	FALSE	2	0.00469632	1.6581	TRUE	4	0.787495	0.341286	FALSE
CLJ1_1743	DNA_gyrase_subunit_A_(EC_5.99.1.3)	37	0.546336	0.15137	FALSE	21	0.000105416	1.89652	TRUE	27	0.030821	4.22704	FALSE
CLJ1_1744	Phosphoserine_aminotransferase_(EC_2.6.1.52)	13	0.341373	0.181402	FALSE	8	0.00439934	1.24183	TRUE	8	0.194036	1.1559	FALSE
CLJ1_1745	Chorismate_mutase_I_(EC_5.4.99.5)_/_Prephenate_dehydratase_(EC_4.2.1.51)	11	0.119163	0.335267	FALSE	3	0.0427396	-1.5206	FALSE	10	0.0631813	3.09969	FALSE
CLJ1_1746	Biosynthetic_Aromatic_amino_acid_aminotransferase_beta_(EC_2.6.1.57)	12	0.115579	-0.415124	FALSE	5	0.0155307	2.06245	FALSE	6	0.0631438	-2.37004	FALSE
CLJ1_1747	Cyclohexadienyl_dehydrogenase_(EC_1.3.1.12)(EC_1.3.1.43)_/_5-Enolpyruvylshikimate-3-phosphate_synthase_(EC_2.5.1.19)	20	0.352909	-0.199405	FALSE	4	0.190639	-0.556969	FALSE	21	0.0668364	2.92962	FALSE
CLJ1_1748	Cytidylate_kinase_(EC_2.7.4.25)	6	0.372276	0.359077	FALSE					3	0.00012385	-4.4348	TRUE
CLJ1_1749	SSU_ribosomal_protein_S1p	35	0.162216	-0.373139	FALSE	31	0.00209437	1.17997	TRUE	27	0.237307	1.30186	FALSE
CLJ1_1750	Integration_host_factor_beta_subunit	1	0.915979	-0.0431886	FALSE	2	1.12713e-05	3.24436	TRUE
CLJ1_1751	regulator_of_length_of_O-antigen_component_of_lipopolysaccharide_chains	12	0.0119457	0.875956	FALSE	15	0.106235	0.392609	FALSE
CLJ1_1756	Il-IS_2,_transposase	1	0.117645	-0.606286	FALSE
CLJ1_1762	UDP-glucose_4-epimerase_(EC_5.1.3.2)	3	0.000207617	1.61799	TRUE	2	0.0268354	3.48469	FALSE	2	0.304946	0.958568	FALSE
CLJ1_1763	UDP-N-acetylglucosamine_2-epimerase_(EC_5.1.3.14)	5	0.00146496	1.31917	TRUE					2	0.0470931	2.04818	FALSE
CLJ1_1767	hypothetical protein					2	1.52911e-05	-3.30915	TRUE
CLJ1_1769	hypothetical protein					10	3.04364e-06	-3.50231	TRUE
CLJ1_1770	putitive_LPS_biosynthesis_protein	13	0.00287478	-1.03868	TRUE	21	0.000127075	-1.70207	TRUE	3	0.361746	0.730278	FALSE
CLJ1_1771	UDP-N-acetylglucosamine_4,6-dehydratase_(EC_4.2.1.-)	8	6.07853e-05	-7.05467	TRUE	6	3.6039e-07	-4.77724	TRUE
CLJ1_1772	WbjC	11	0.000718367	-8.37311	TRUE	8	1.0501e-05	-3.59173	TRUE
CLJ1_1773	UDP-N-acetylglucosamine_2-epimerase_(EC_5.1.3.14)	8	2.86563e-06	-3.73311	TRUE	2	7.74749e-05	-3.39359	TRUE
CLJ1_1774	UDP-2,3-diacetamido-2,3-dideoxy-D-mannuronic acid transferase					4	8.41879e-05	-3.5407	TRUE
CLJ1_1776	UDP-glucose_4-epimerase_(EC_5.1.3.2)	4	5.42194e-06	-3.84061	TRUE	6	1.33424e-05	-4.18535	TRUE
CLJ1_1778	nucleotide_sugar_epimerase/dehydratase_WbpM	15	0.0040761	-3.76219	FALSE	23	1.48946e-05	-2.37378	TRUE
CLJ1_1780	Aromatic-amino-acid_aminotransferase_(EC_2.6.1.57)	24	0.285689	0.204141	FALSE	8	0.0257299	-0.975835	FALSE	22	0.434295	0.93336	FALSE
CLJ1_1781	Excinuclease_ABC_subunit_B	9	0.127838	0.485966	FALSE	14	0.00012178	2.40764	TRUE
CLJ1_1784	Transcriptional_regulator,_LysR_family	3	0.793667	-0.342574	FALSE	2	0.000792583	1.58315	TRUE
CLJ1_1785	Glutamyl-tRNA_synthetase_(EC_6.1.1.17)	28	0.671307	-0.117407	FALSE	19	0.088581	0.950641	FALSE	18	0.0165482	3.40419	FALSE
CLJ1_1788	4-hydroxy-2-oxoglutarate_aldolase_(EC_4.1.3.16)_@_2-dehydro-3-deoxyphosphogluconate_aldolase_(EC_4.1.2.14)	4	0.575439	-0.242651	FALSE					2	0.00242816	-3.14699	FALSE
CLJ1_1789	FIG002571: 4-hydroxybenzoyl-CoA thioesterase domain protein					2	0.000627945	2.37273	TRUE
CLJ1_1791	Short-chain_dehydrogenase/reductase_SDR	2	0.861078	-0.0757025	FALSE	5	0.00509456	2.30729	TRUE
CLJ1_1792	FIG00817636:_hypothetical_protein	2	0.0318188	1.18218	FALSE
CLJ1_1793	16_kDa_heat_shock_protein_A	6	0.290349	0.233956	FALSE	7	0.0283766	0.715678	FALSE	5	0.488516	-0.845018	FALSE
CLJ1_1794	Transcriptional_regulator,_Cro/CI_family	1	0.777391	0.107267	FALSE
CLJ1_1796	Bona_fide_RidA/YjgF/TdcF/RutC_subgroup	2	0.807523	-0.0901662	FALSE
CLJ1_1799	3-isopropylmalate_dehydratase_large_subunit_(EC_4.2.1.33)	7	0.00154993	-1.05931	TRUE	2	0.000492112	2.67871	TRUE	2	0.0651078	1.58916	FALSE
CLJ1_1800	3-isopropylmalate_dehydratase_small_subunit_(EC_4.2.1.33)	12	0.328373	-0.257656	FALSE					8	0.403408	-1.27023	FALSE
CLJ1_1802	3-isopropylmalate_dehydrogenase_(EC_1.1.1.85)	10	0.931761	-0.0176383	FALSE					7	0.00920167	-3.94505	FALSE
CLJ1_1803	Aspartate-semialdehyde_dehydrogenase_(EC_1.2.1.11)	18	0.761175	0.0667476	FALSE					18	0.42898	1.63089	FALSE
CLJ1_1804	Aspartate-semialdehyde_dehydrogenase_(EC_1.2.1.11)	5	0.0828824	1.0549	FALSE
CLJ1_1805	Tfp_pilus_assembly_protein_FimV	26	0.171575	-0.384157	FALSE	30	0.0321542	-0.976161	FALSE	6	0.0213809	-3.72997	FALSE
CLJ1_1806	tRNA_pseudouridine_synthase_A_(EC_4.2.1.70)	2	0.451773	0.424993	FALSE
CLJ1_1807	Phosphoribosylanthranilate_isomerase_(EC_5.3.1.24)	1	0.327128	-1.37836	FALSE
CLJ1_1808	Acetyl-coenzyme_A_carboxyl_transferase_beta_chain_(EC_6.4.1.2)	10	0.319796	-0.213426	FALSE	10	0.00267258	1.49126	TRUE	3	0.828435	0.287695	FALSE
CLJ1_1809	Dihydrofolate_synthase_(EC_6.3.2.12)_@_Folylpolyglutamate_synthase_(EC_6.3.2.17)	3	0.821396	-0.0553569	FALSE	4	0.000545748	2.72474	TRUE
CLJ1_1810	DedD_protein	2	0.541285	-0.192567	FALSE	4	0.0277664	-0.675737	FALSE
CLJ1_1811	Colicin V production protein					1	0.0028667	-3.21883	TRUE
CLJ1_1812	Amidophosphoribosyltransferase_(EC_2.4.2.14)	18	0.20546	-0.332591	FALSE	10	0.183986	0.852532	FALSE	18	0.0462685	3.959	FALSE
CLJ1_1813	O-acetylhomoserine_sulfhydrylase_(EC_2.5.1.49)_/_O-succinylhomoserine_sulfhydrylase_(EC_2.5.1.48)	11	0.192225	-0.312982	FALSE	1	0.152068	-0.778372	FALSE	10	0.152263	2.29208	FALSE
CLJ1_1814	Oxidoreductase,_short_chain_dehydrogenase/reductase_family	3	0.0892501	0.618094	FALSE
CLJ1_1815	General_secretion_pathway_protein_D	16	0.107878	-0.458169	FALSE	20	0.0381646	-0.649606	FALSE
CLJ1_1816	General secretion pathway protein C					3	0.805036	-0.0577679	FALSE
CLJ1_1817	General_secretion_pathway_protein_E	3	0.189896	-1.74323	FALSE	11	0.0548269	-0.624846	FALSE
CLJ1_1818	General_secretion_pathway_protein_F	3	0.0244285	-1.27062	FALSE	6	0.0225615	-0.662717	FALSE
CLJ1_1819	General_secretion_pathway_protein_G	6	0.513185	-0.181834	FALSE	6	0.242393	-0.30433	FALSE	2	0.0052127	-3.2528	FALSE
CLJ1_1821	General secretion pathway protein I					1	0.00720953	0.953573	FALSE
CLJ1_1822	General secretion pathway protein J					2	0.0715084	-0.576449	FALSE
CLJ1_1824	General_secretion_pathway_protein_L	2	0.909022	-0.0606494	FALSE	9	0.0290608	-0.895278	FALSE
CLJ1_1825	General_secretion_pathway_protein_M	2	0.524226	-0.175703	FALSE	4	0.133557	1.04271	FALSE
CLJ1_1827	Hydrolase,_carbon-nitrogen_family	2	0.58558	-0.248586	FALSE	16	0.00602249	-0.86148	FALSE
CLJ1_1829	2,4-dienoyl-CoA_reductase_[NADPH]_(EC_1.3.1.34)	2	0.490926	-0.856335	FALSE
CLJ1_1834	NAD_kinase_(EC_2.7.1.23)	4	0.407108	0.163981	FALSE	4	0.0207869	1.30061	FALSE	3	0.0152916	3.0428	FALSE
CLJ1_1835	Diadenosine_tetraphosphatase_and_related_serine/threonine_protein_phosphatases	2	0.531227	0.401407	FALSE
CLJ1_1836	GlpG protein (membrane protein of glp regulon)					4	0.000317151	-1.92337	TRUE
CLJ1_1838	FIG00953934:_hypothetical_protein	4	0.0930489	-2.29138	FALSE
CLJ1_1839	Membrane_alanine_aminopeptidase_N_(EC_3.4.11.2)	37	0.980525	-0.00744113	FALSE	3	0.54221	0.233606	FALSE	31	0.0759484	2.99247	FALSE
CLJ1_1841	FIG067310:_hypothetical_protein	9	0.00119317	-1.56965	TRUE	16	0.000279767	-2.26984	TRUE
CLJ1_1842	FIG002188:_hypothetical_protein	10	0.0599278	-0.677255	FALSE	11	0.838628	-0.0853383	FALSE	4	0.006166	2.80667	FALSE
CLJ1_1843	FIG002465: BNR repeat protein					3	0.0141853	-1.32504	FALSE
CLJ1_1844	FIG005548: transport protein					3	0.237509	-1.02987	FALSE
CLJ1_1845	Probable two-component sensor					3	0.567819	-0.212541	FALSE
CLJ1_1849	BatD					11	0.0214871	-0.657813	FALSE
CLJ1_1850	TPR_domain_protein_in_aerotolerance_operon	1	0.889414	-0.054525	FALSE	4	0.00273749	-1.03979	TRUE
CLJ1_1851	BatA (Bacteroides aerotolerance operon)					7	0.0654864	-0.476947	FALSE
CLJ1_1852	FIG00954674: hypothetical protein					2	0.273367	-0.413234	FALSE
CLJ1_1853	hypothetical protein PA3071					6	0.00419877	-1.08229	TRUE
CLJ1_1854	MoxR-like_ATPase_in_aerotolerance_operon	5	0.858903	0.0480988	FALSE	6	0.265692	-0.443167	FALSE
CLJ1_1856	NAD-specific_glutamate_dehydrogenase_(EC_1.4.1.2),_large_form	71	0.216955	-0.279754	FALSE	77	0.0141417	1.83421	FALSE	10	0.144492	1.45931	FALSE
CLJ1_1857	Extracellular_Matrix_protein_PelA					5	0.300402	0.832327	FALSE	3	0.901846	0.106553	FALSE
CLJ1_1858	Extracellular Matrix protein PelB					7	0.00966435	2.69737	FALSE
CLJ1_1859	Extracellular_Matrix_protein_PelC	5	4.27929e-05	3.76872	TRUE	8	3.56645e-05	2.06664	TRUE
CLJ1_1860	Extracellular_Matrix_protein_PelD	2	0.608266	0.237178	FALSE	8	0.00810169	1.88949	FALSE
CLJ1_1861	Extracellular Matrix protein PelE					2	4.02778e-05	2.57915	TRUE
CLJ1_1862	Extracellular matrix protein PelF, glycosyltransferase, group 1					5	0.000680719	3.00337	TRUE
CLJ1_1865	FIG00955885:_hypothetical_protein	1	0.692299	-0.102165	FALSE
CLJ1_1866	FIG00958697:_hypothetical_protein	2	0.386776	-1.10964	FALSE
CLJ1_1867	FIG00953360:_hypothetical_protein	24	0.00909913	-1.07198	FALSE	9	0.361821	-1.01001	FALSE
CLJ1_1868	N-formylglutamate_deformylase_(EC_3.5.1.68)	2	0.749975	-0.168919	FALSE					3	0.487161	0.669802	FALSE
CLJ1_1869	FIG00958255:_hypothetical_protein	2	0.60123	0.191107	FALSE	7	0.295594	0.366957	FALSE
CLJ1_1871	Dihydroorotate_dehydrogenase_(EC_1.3.3.1)	5	0.452604	0.182521	FALSE	13	0.998521	-0.000396897	FALSE
CLJ1_1873	23S_rRNA_(guanine-N-2-)_-methyltransferase_rlmL_EC_2.1.1.-)	7	0.486212	-0.252617	FALSE	7	0.00445996	1.42629	TRUE	2	0.0949461	-1.2771	FALSE
CLJ1_1874	D-alanyl-D-alanine_carboxypeptidase_(EC_3.4.16.4)	8	0.633052	0.115455	FALSE	8	0.000564601	-1.51327	TRUE	1	0.00690032	2.73407	FALSE
CLJ1_1875	FIG002060:_uncharacterized_protein_YggL	4	0.184456	0.358685	FALSE	2	0.0132442	2.09821	FALSE
CLJ1_1878	dNTP_triphosphohydrolase,_broad_substrate_specificity,_subgroup_3	4	0.888392	0.043069	FALSE
CLJ1_1879	FIG00956101: hypothetical protein					2	0.0969604	-0.808854	FALSE
CLJ1_1881	Probable_transmembrane_protein	4	0.548223	-0.157302	FALSE	3	0.124562	-0.496589	FALSE	2	1.13553e-05	-7.37132	TRUE
CLJ1_1884	probable_porin	5	2.35418e-05	-3.00165	TRUE	12	9.24796e-05	-2.87464	TRUE
CLJ1_1888	Transcriptional_regulator,_TetR_family	2	0.0895521	2.28553	FALSE
CLJ1_1907	Phosphonate_ABC_transporter_phosphate-binding_periplasmic_component_(TC_3.A.1.9.1)	2	0.374538	0.406565	FALSE	2	0.238897	0.992127	FALSE	2	0.887558	-0.130672	FALSE
CLJ1_1908	Molybdopterin-guanine_dinucleotide_biosynthesis_protein_MobA					3	0.00845854	2.58385	FALSE
CLJ1_1909	Molybdenum_cofactor_biosynthesis_protein_MoaB	4	0.276697	0.322978	FALSE					3	0.153462	-1.18301	FALSE
CLJ1_1910	Molybdopterin_biosynthesis_protein_MoeA	5	0.383041	-0.252101	FALSE					4	0.951654	-0.0708458	FALSE
CLJ1_1916	Flavodoxin_reductases_(ferredoxin-NADPH_reductases)_family_1	4	0.281579	-0.291006	FALSE					1	0.0268903	1.9025	FALSE
CLJ1_1917	FIG00959628:_hypothetical_protein	4	0.00471036	1.42223	FALSE	12	0.0306002	1.10437	FALSE	7	0.013889	-2.85281	FALSE
CLJ1_1918	Soluble_lytic_murein_transglycosylase_precursor_(EC_3.2.1.-)	7	0.326602	1.53472	FALSE	29	0.000164213	-1.69522	TRUE	2	0.181429	-1.65296	FALSE
CLJ1_1920	COG0488:_ATPase_components_of_ABC_transporters_with_duplicated_ATPase_domains	17	0.416491	0.187602	FALSE	28	0.000261879	1.84044	TRUE	4	0.0123929	2.58229	FALSE
CLJ1_1921	FIG00955103:_hypothetical_protein	3	0.0167176	-1.99882	FALSE
CLJ1_1925	Enoyl-CoA_hydratase_(EC_4.2.1.17)_/_Delta(3)-cis-delta(2)-trans-enoyl-CoA_isomerase_(EC_5.3.3.8)_/_3-hydroxyacyl-CoA_dehydrogenase_(EC_1.1.1.35)_/_3-hydroxybutyryl-CoA_epimerase_(EC_5.1.2.3)	27	0.170211	-0.411908	FALSE	22	0.020581	1.25221	FALSE	24	0.0827269	2.85061	FALSE
CLJ1_1926	3-ketoacyl-CoA_thiolase_(EC_2.3.1.16)_@_Acetyl-CoA_acetyltransferase_(EC_2.3.1.9)	11	0.0278716	-0.662808	FALSE	5	0.581141	0.473557	FALSE	9	0.0705917	1.78875	FALSE
CLJ1_1928	DNA_topoisomerase_I_(EC_5.99.1.2)	34	0.940037	-0.0142106	FALSE	21	0.00256362	2.69207	TRUE	23	0.00391263	3.88852	FALSE
CLJ1_1929	FIG00953287:_hypothetical_protein					2	0.0161337	3.22159	FALSE
CLJ1_1932	SOS-response_repressor_and_protease_LexA_(EC_3.4.21.88)	5	0.356061	-0.326731	FALSE	3	0.0454625	2.08355	FALSE
CLJ1_1933	Predicted_transcriptional_regulator_for_fatty_acid_degradation_FadQ,_TetR_family	7	0.37819	-0.191839	FALSE	6	0.000724079	1.90172	TRUE
CLJ1_1934	Beta_N-acetyl-glucosaminidase_(EC_3.2.1.52)	8	0.144273	0.335789	FALSE					6	0.959599	-0.0582751	FALSE
CLJ1_1935	5'-methylthioadenosine_phosphorylase_(EC_2.4.2.28)	6	0.158569	0.415105	FALSE
CLJ1_1936	FIG00954981:_hypothetical_protein	7	0.113333	0.539716	FALSE					3	0.0129705	-4.15664	FALSE
CLJ1_1937	Transcription-repair_coupling_factor	22	0.770493	-0.0653953	FALSE	35	0.000176782	3.03768	TRUE
CLJ1_1938	NADPH-dependent_glyceraldehyde-3-phosphate_dehydrogenase_(EC_1.2.1.13)	22	0.219444	-0.264785	FALSE	21	0.129886	1.00898	FALSE	19	0.0128825	3.15723	FALSE
CLJ1_1939	Aromatic_amino_acid_transport_protein_AroP					1	0.00128068	-1.63154	TRUE
CLJ1_1940	Na(+)-translocating_NADH-quinone_reductase_subunit_A_(EC_1.6.5.-)	11	0.628679	-0.127354	FALSE	25	0.0051574	-0.869582	FALSE
CLJ1_1941	Na(+)-translocating_NADH-quinone_reductase_subunit_B_(EC_1.6.5.-)	1	0.383484	0.511348	FALSE	3	0.138677	-0.341213	FALSE
CLJ1_1942	Na(+)-translocating_NADH-quinone_reductase_subunit_C_(EC_1.6.5.-)	9	0.929059	-0.0294101	FALSE	13	0.00972079	-0.686605	FALSE
CLJ1_1943	Na(+)-translocating_NADH-quinone_reductase_subunit_D_(EC_1.6.5.-)					2	0.365921	-0.312956	FALSE
CLJ1_1945	Na(+)-translocating_NADH-quinone_reductase_subunit_F_(EC_1.6.5.-)	11	0.371372	-0.223974	FALSE	23	0.00226981	-1.09606	TRUE
CLJ1_1946	Thiamin_biosynthesis_lipoprotein_ApbE					5	0.0281536	-0.653366	FALSE
CLJ1_1949	Soluble_pyridine_nucleotide_transhydrogenase_(EC_1.6.1.1)	25	0.501908	-0.150429	FALSE	16	0.297485	-0.467547	FALSE	23	0.0495609	4.50649	FALSE
CLJ1_1950	Glycerophosphoryl_diester_phosphodiesterase_(EC_3.1.4.46)	4	0.506563	-0.262535	FALSE	7	0.152742	0.899381	FALSE
CLJ1_1953	Lipoprotein_releasing_system_transmembrane_protein_LolE	4	0.557004	0.173128	FALSE	11	0.0203299	-0.655569	FALSE
CLJ1_1954	Lipoprotein_releasing_system_ATP-binding_protein_LolD	4	0.257531	-3.84476	FALSE	5	0.220062	-0.63356	FALSE
CLJ1_1955	Lipoprotein_releasing_system_transmembrane_protein_LolE					9	0.0142042	-0.726821	FALSE
CLJ1_1958	MotA/TolQ/ExbB_proton_channel_family_protein	7	0.406556	-0.318671	FALSE	9	0.043888	-0.529918	FALSE
CLJ1_1959	Biopolymer_transport_protein_ExbD/TolR	4	0.193428	-0.378412	FALSE	3	0.0106202	-0.777387	FALSE
CLJ1_1960	Tetraacyldisaccharide_4'-kinase_(EC_2.7.1.130)					2	0.637678	-0.172215	FALSE
CLJ1_1961	FIG002473:_Protein_YcaR_in_KDO2-Lipid_A_biosynthesis_cluster	3	0.612225	-0.156771	FALSE	1	0.694154	0.467501	FALSE
CLJ1_1962	3-deoxy-manno-octulosonate_cytidylyltransferase_(EC_2.7.7.38)	7	0.236806	0.492551	FALSE	4	6.29997e-07	4.21652	TRUE
CLJ1_1963	Low_molecular_weight_protein_tyrosine_phosphatase_(EC_3.1.3.48)	1	0.951471	-0.0530157	FALSE	1	0.617054	0.286404	FALSE
CLJ1_1964	UDP-N-acetylenolpyruvoylglucosamine_reductase_(EC_1.1.1.158)	4	0.471026	0.146985	FALSE	6	0.00326983	2.95347	TRUE	3	0.943085	-0.0886687	FALSE
CLJ1_1966	Chemotaxis_regulator_-_transmits_chemoreceptor_signals_to_flagelllar_motor_components_CheY	4	0.742891	-0.114173	FALSE	4	0.00101038	2.01805	TRUE
CLJ1_1967	Phosphate_transport_system_regulatory_protein_PhoU	6	0.133348	0.428799	FALSE	10	0.564134	0.146197	FALSE
CLJ1_1968	Phosphate_transport_ATP-binding_protein_PstB_(TC_3.A.1.7.1)	6	0.25517	-0.418747	FALSE	12	0.00244898	-1.06983	TRUE
CLJ1_1969	Phosphate_transport_system_permease_protein_PstA_(TC_3.A.1.7.1)					10	0.162872	-0.432711	FALSE
CLJ1_1970	Phosphate_transport_system_permease_protein_PstC_(TC_3.A.1.7.1)					17	0.254513	-0.338052	FALSE
CLJ1_1971	Phosphate_ABC_transporter,_periplasmic_phosphate-binding_protein_PstS_(TC_3.A.1.7.1)	3	0.883851	-0.114447	FALSE	6	0.000315755	-2.04767	TRUE	15	0.388779	0.678357	FALSE
CLJ1_1973	Ribosomal_large_subunit_pseudouridine_synthase_C_(EC_4.2.1.70)	6	0.177341	0.377852	FALSE	6	0.62237	0.686234	FALSE
CLJ1_1974	Similar_to_phosphoglycolate_phosphatase,_clustered_with_ribosomal_large_subunit_pseudouridine_synthase_C	5	0.42949	0.365086	FALSE
CLJ1_1975	Periplasmic_serine_proteases_(ClpP_class)	5	0.932364	0.031091	FALSE	11	0.0209989	-0.743056	FALSE
CLJ1_1976	FIG146278:_Maf/YceF/YhdE_family_protein	5	0.0881331	0.650996	FALSE					2	0.0264361	-2.4913	FALSE
CLJ1_1977	COG1399_protein,_clustered_with_ribosomal_protein_L32p	4	0.0970829	0.412291	FALSE					2	0.00192187	-3.98067	FALSE
CLJ1_1978	LSU_ribosomal_protein_L32p	4	0.360641	0.239722	FALSE	3	0.504626	0.78475	FALSE
CLJ1_1979	Phosphate:acyl-ACP_acyltransferase_PlsX	2	0.156818	-0.310284	FALSE	3	0.0759819	0.578199	FALSE
CLJ1_1980	Malonyl_CoA-acyl_carrier_protein_transacylase_(EC_2.3.1.39)	13	0.56737	-0.203647	FALSE	3	0.0323353	-1.32137	FALSE	8	0.0331487	-2.17307	FALSE
CLJ1_1981	3-oxoacyl-[acyl-carrier_protein]_reductase_(EC_1.1.1.100)	11	0.610939	0.102567	FALSE	10	0.00163579	1.83441	TRUE	8	0.000736884	-3.87093	TRUE
CLJ1_1982	Acyl_carrier_protein	3	0.677447	0.0925308	FALSE	2	0.00197343	1.08468	TRUE	2	0.0141706	-2.68338	FALSE
CLJ1_1983	3-oxoacyl-[acyl-carrier-protein]_synthase,_KASII_(EC_2.3.1.179)	13	0.389209	-0.177193	FALSE	3	0.197348	-0.638597	FALSE	12	0.0330355	4.24019	FALSE
CLJ1_1985	FIG004453:_protein_YceG_like	4	0.984992	0.00633978	FALSE	12	0.00438489	-0.944374	FALSE
CLJ1_1986	Thymidylate_kinase_(EC_2.7.4.9)	3	0.292966	0.338383	FALSE	3	0.00123696	3.15091	TRUE
CLJ1_1987	DNA_polymerase_III_delta_prime_subunit_(EC_2.7.7.7)	4	0.707852	-0.149191	FALSE	5	0.00144564	1.6482	TRUE
CLJ1_1988	Type_IV_pilus_biogenesis_protein_PilZ	5	0.701574	0.0883657	FALSE	4	0.00282027	3.21903	TRUE	1	0.137854	-1.48588	FALSE
CLJ1_1989	Putative_deoxyribonuclease_YcfH	6	0.166037	0.418656	FALSE
CLJ1_1992	Transcriptional_regulator,_TetR_family	6	0.267086	0.231434	FALSE	5	0.00166949	1.66621	TRUE
CLJ1_1994	lipoprotein,_putative	4	0.323208	-0.351052	FALSE	6	0.000173729	-2.15581	TRUE
CLJ1_1995	FIG003620:_Proteophosphoglycan_precursor_(Fragment)	3	0.873646	-0.0475998	FALSE
CLJ1_1996	Electron_transfer_flavoprotein-ubiquinone_oxidoreductase_(EC_1.5.5.1)	22	0.202798	-0.387327	FALSE	28	0.0128974	-0.77308	FALSE	11	0.0563722	2.55227	FALSE
CLJ1_1997	Electron_transfer_flavoprotein,_beta_subunit	15	0.899299	0.0342966	FALSE	10	0.0529859	0.647003	FALSE	13	0.160627	1.37991	FALSE
CLJ1_1998	Electron_transfer_flavoprotein,_alpha_subunit	14	0.354059	-0.215652	FALSE	6	0.288041	-0.381222	FALSE	13	0.149233	1.20782	FALSE
CLJ1_1999	Short-chain_alcohol_dehydrogenase_family	20	0.322493	-0.21543	FALSE					20	0.0350934	2.31168	FALSE
CLJ1_2000	Alpha/beta_hydrolase_fold_(EC_3.8.1.5)	4	0.326125	-0.838011	FALSE	13	0.0194503	-0.697431	FALSE
CLJ1_2005	CobW_GTPase_involved_in_cobalt_insertion_for_B12_biosynthesis	9	0.99731	-0.00082457	FALSE	8	0.000124803	1.72475	TRUE	6	0.551052	-0.70951	FALSE
CLJ1_2006	CobN_component_of_cobalt_chelatase_involved_in_B12_biosynthesis	5	0.394959	0.937014	FALSE
CLJ1_2007	2-keto-3-deoxy-D-arabino-heptulosonate-7-_phosphate_synthase_I_alpha_(EC_2.5.1.54)	2	0.0110396	1.44222	FALSE	7	1.26413e-05	3.55875	TRUE
CLJ1_2009	ChlI_component_of_cobalt_chelatase_involved_in_B12_biosynthesis	3	0.66465	-0.505816	FALSE	8	0.00929267	-1.96023	FALSE
CLJ1_2010	Aminopeptidase_Y_(Arg,_Lys,_Leu_preference)_(EC_3.4.11.15)	8	0.0485391	-1.26993	FALSE	10	0.00102471	-3.76872	TRUE	24	4.36592e-05	-5.58139	TRUE
CLJ1_2014	Cytochrome_B561					1	0.466773	0.591021	FALSE
CLJ1_2023	Methyl-accepting_chemotaxis_protein	2	0.0179566	-1.67173	FALSE	6	0.217244	-2.06504	FALSE
CLJ1_2032	Outer_membrane_vitamin_B12_receptor_BtuB					8	0.00341628	-1.79086	TRUE
CLJ1_2036	Cobalt-precorrin-6y_C5-methyltransferase_(EC_2.1.1.-)_/_Cobalt-precorrin-6y_C15-methyltransferase_[decarboxylating]_(EC_2.1.1.-)	1	0.38014	0.26728	FALSE
CLJ1_2038	Cobalamin_biosynthesis_protein_CobG					4	0.00263663	3.02401	TRUE
CLJ1_2040	Cobalt-precorrin-2_C20-methyltransferase_(EC_2.1.1.130)	3	0.216241	0.584021	FALSE
CLJ1_2041	Cobalamin_biosynthesis_protein_CbiG_/_Cobalt-precorrin-3b_C17-methyltransferase	3	0.440328	-0.178123	FALSE	1	0.0943097	0.86601	FALSE
CLJ1_2042	Cobalamin_biosynthesis_protein_CbiG_/_Cobalt-precorrin-3b_C17-methyltransferase	2	0.15982	-1.53161	FALSE
CLJ1_2044	FIG00964223:_hypothetical_protein	5	0.884368	0.0314978	FALSE	2	0.662246	0.187197	FALSE	2	0.0121855	-2.64756	FALSE
CLJ1_2045	hypothetical_protein	3	0.845617	0.0709466	FALSE	4	0.0171969	-0.881357	FALSE
CLJ1_2046	OmpA_family_protein	9	0.0853669	0.518648	FALSE	13	0.00613389	-0.889521	FALSE
CLJ1_2049	Transcriptional_regulator,_GntR_family_domain_/_Aspartate_aminotransferase_(EC_2.6.1.1)	3	0.0751169	-0.406983	FALSE	5	0.0706962	0.897793	FALSE
CLJ1_2050	DNA-directed_RNA_polymerase_specialized_sigma_subunit,_sigma24-like					2	0.850962	-0.0983843	FALSE
CLJ1_2051	FIG00956931:_hypothetical_protein	1	0.0301869	1.72716	FALSE	4	0.93162	0.0287688	FALSE
CLJ1_2052	Translation_initiation_factor_2_(IF-2;_GTPase)					2	0.124705	0.947722	FALSE
CLJ1_2055	Geranyl-CoA_carboxylase_biotin-containing_subunit	1	0.00346771	-0.923859	FALSE	1	0.18821	-0.46861	FALSE	1	0.0936523	1.8546	FALSE
CLJ1_2058	Geranyl-CoA_carboxylase_carboxyl_transferase_subunit									2	0.0460298	-3.22812	FALSE
CLJ1_2061	Acyclic_terpenes_utilization_regulator_AtuR,_TetR_family	3	0.941499	-0.0908801	FALSE
CLJ1_2070	Orotidine_5'-phosphate_decarboxylase_(EC_4.1.1.23)	11	0.0694088	0.558572	FALSE					4	0.801705	-0.376379	FALSE
CLJ1_2071	FIG022979:_MoxR-like_ATPases	1	0.0825123	-1.23009	FALSE
CLJ1_2075	TesB-like_acyl-CoA_thioesterase_1	8	0.249589	0.347132	FALSE					2	0.0216461	2.23506	FALSE
CLJ1_2078	Phage_terminase,_small_subunit					1	0.693353	0.174792	FALSE
CLJ1_2079	Methyl-accepting_chemotaxis_protein	5	0.232256	-1.28042	FALSE	11	0.0205458	-1.14434	FALSE
CLJ1_2082	Membrane_protein,_distant_similarity_to_thiosulphate:quinone_oxidoreductase_DoxD					2	0.0177581	-0.633787	FALSE
CLJ1_2087	Transcription_elongation_factor_GreB	2	0.0315538	0.544945	FALSE
CLJ1_2088	FIG00809136:_hypothetical_protein					2	0.0201644	-1.17771	FALSE
CLJ1_2089	ABC_transporter_ATP-binding_protein_YvcR	3	0.333128	-0.951478	FALSE	5	0.016898	-0.6061	FALSE
CLJ1_2090	Arylesterase_precursor_(EC_3.1.1.2)	1	0.139405	0.888987	FALSE	2	8.05024e-05	3.68866	TRUE	4	0.00180177	-4.8535	FALSE
CLJ1_2092	ErfK/YbiS/YcfS/YnhG_family_protein	6	0.35637	0.229378	FALSE	5	0.0298458	0.877171	FALSE	7	0.262005	0.840624	FALSE
CLJ1_2093	Major_outer_membrane_lipoprotein_I	3	0.765099	0.453959	FALSE	6	0.321501	-0.36241	FALSE
CLJ1_2095	Translation_elongation_factor_P	8	0.0922623	0.39062	FALSE	4	0.224442	-0.688997	FALSE	7	0.391268	0.615749	FALSE
CLJ1_2096	Organic_hydroperoxide_resistance_protein	2	0.0359279	0.600644	FALSE
CLJ1_2103	2-keto-3-deoxy-D-arabino-heptulosonate-7-_phosphate_synthase_II_(EC_2.5.1.54)	7	0.160583	0.336347	FALSE					3	0.0283282	2.05538	FALSE
CLJ1_2104	Spermidine_synthase_(EC_2.5.1.16)					1	1.60669e-05	2.54687	TRUE
CLJ1_2106	DEAD-box_ATP-dependent_RNA_helicase_CshA_(EC_3.6.4.13)	16	0.929576	0.0229174	FALSE	15	0.00917774	1.10198	FALSE	9	0.00141268	3.91863	TRUE
CLJ1_2107	DEAD-box_ATP-dependent_RNA_helicase_CshA_(EC_3.6.4.13)	2	0.51459	-0.674803	FALSE	2	0.000221367	1.90748	TRUE	2	0.0154791	3.43791	FALSE
CLJ1_2115	Thiopurine_S-methyltransferase_(EC_2.1.1.67)	2	0.0918804	-2.27809	FALSE	7	0.00868894	1.7532	FALSE
CLJ1_2116	Predicted_carboxypeptidase	16	5.03061e-05	2.68178	TRUE	3	0.0371192	1.26566	FALSE	14	0.00825514	5.2538	FALSE
CLJ1_2117	Probable_protease_htpX_homolog_(EC_3.4.24.-)	6	0.729438	-0.0992735	FALSE	8	0.291067	-0.227062	FALSE
CLJ1_2119	Aspartate_aminotransferase_(EC_2.6.1.1)	9	0.568202	0.138389	FALSE					9	0.546684	0.9362	FALSE
CLJ1_2120	Peptide_methionine_sulfoxide_reductase_MsrB_(EC_1.8.4.12)	1	0.268394	-1.36155	FALSE
CLJ1_2121	Glutathione_peroxidase_family_protein	2	0.260499	-0.681698	FALSE
CLJ1_2123	sensor_histidine_kinase/response_regulator					5	0.0563605	-0.633667	FALSE
CLJ1_2124	putative_ATP/GTP-binding_protein	10	0.388841	0.190354	FALSE	6	0.000621649	1.48435	TRUE	2	0.974543	0.0365658	FALSE
CLJ1_2125	Free_methionine-(R)-sulfoxide_reductase,_contains_GAF_domain	4	0.46535	0.137088	FALSE					1	0.00288797	-3.57111	FALSE
CLJ1_2126	Glutathione_S-transferase_family_protein	3	0.115175	0.486422	FALSE
CLJ1_2127	FIG00955247:_hypothetical_protein	4	0.354171	0.244832	FALSE	9	0.110838	-0.389565	FALSE
CLJ1_2129	Predicted_dye-decolorizing_peroxidase_(DyP),_encapsulated_subgroup					4	0.0606475	1.67029	FALSE
CLJ1_2134	hypothetical_protein	2	0.121186	-1.187	FALSE
CLJ1_2135	Excinuclease_ABC_subunit_B	37	0.236264	-0.297387	FALSE	32	0.000890161	1.53867	TRUE	20	0.102958	2.89595	FALSE
CLJ1_2136	Transcriptional_regulator,_LysR_family	4	0.0841255	2.03785	FALSE	8	0.579667	0.27217	FALSE
CLJ1_2141	S-(hydroxymethyl)glutathione_dehydrogenase_(EC_1.1.1.284)	7	0.580693	0.122946	FALSE	1	0.18111	0.520476	FALSE	8	0.0211554	2.34895	FALSE
CLJ1_2142	Lactoylglutathione_lyase_and_related_lyases	4	0.504545	-0.416561	FALSE					3	0.17224	-1.28415	FALSE
CLJ1_2143	Mlr6914_protein					7	0.167233	-0.414801	FALSE
CLJ1_2144	S-formylglutathione_hydrolase_(EC_3.1.2.12)	7	0.242331	0.227122	FALSE					8	0.174196	1.07967	FALSE
CLJ1_2145	NADH_dehydrogenase_(EC_1.6.99.3)	3	0.504247	-0.557141	FALSE	10	0.0969034	-0.501431	FALSE
CLJ1_2146	ATPase,_AAA_family					2	0.669668	-0.241261	FALSE
CLJ1_2147	Na+/H+_antiporter_NhaA_type					3	0.202282	0.373319	FALSE
CLJ1_2148	Excinuclease_ABC_subunit_A_paralog_of_unknown_function					11	0.307625	0.974526	FALSE
CLJ1_2151	Integrase	3	0.492583	0.215774	FALSE
CLJ1_2196	Cytosine-specific_DNA_methyltransferase_(EC_2.1.1.37)									2	0.100493	1.48289	FALSE
CLJ1_2208	oxidoreductase,_aldo/keto_reductase_family	2	0.060924	0.694722	FALSE
CLJ1_2210	Transcriptional_regulator,_LysR_family	2	0.901394	0.0327837	FALSE	7	0.753869	0.0924163	FALSE
CLJ1_2212	FIG01219199:_hypothetical_protein	2	0.0100092	1.04089	FALSE
CLJ1_2213	Putative_exported_protein_precursor					8	0.00635885	-1.02732	FALSE
CLJ1_2214	FIG01220323:_hypothetical_protein	4	0.269324	0.580397	FALSE					4	0.0180497	2.67981	FALSE
CLJ1_2216	FIG00956241:_hypothetical_protein	3	0.984411	-0.00407116	FALSE
CLJ1_2218	Butyryl-CoA_dehydrogenase_(EC_1.3.99.2)	8	0.00679662	-0.960036	FALSE	19	0.00358837	-1.08771	TRUE
CLJ1_2220	Uncharacterized_glutathione_S-transferase-like_protein	1	0.143563	0.412867	FALSE
CLJ1_2221	ABC-type_multidrug_transport_system,_ATPase_component	9	0.500897	-0.482334	FALSE	12	0.700038	-0.0817314	FALSE
CLJ1_2222	ABC-type_multidrug_transport_system,_permease_component					2	0.453914	0.191673	FALSE
CLJ1_2227	NADPH_dependent_preQ0_reductase_(EC_1.7.1.13)	7	0.286127	0.24075	FALSE					3	0.126892	1.67609	FALSE
CLJ1_2233	VacJ-like_lipoprotein_precursor	6	0.653314	-0.157968	FALSE	6	0.000195667	-1.79315	TRUE
CLJ1_2235	Serine_phosphatase_RsbU,_regulator_of_sigma_subunit	9	0.509674	-0.34498	FALSE	2	0.67145	-0.162529	FALSE
CLJ1_2236	Serine-protein_kinase_RsbW_(EC_2.7.11.1)	3	0.460967	0.364687	FALSE	3	0.000287938	2.64656	TRUE	1	0.000339147	-3.94438	TRUE
CLJ1_2237	Transaldolase_(EC_2.2.1.2)	16	0.942475	-0.0188581	FALSE					8	0.137449	-1.6605	FALSE
CLJ1_2238	tRNA_dihydrouridine_synthase_A	2	0.793729	0.0841557	FALSE	3	0.0197221	2.18168	FALSE	2	0.0212658	2.35747	FALSE
CLJ1_2241	FMN-dependent_NADH-azoreductase	2	0.0300303	1.02921	FALSE
CLJ1_2243	FIG00955667:_hypothetical_protein	6	0.250082	0.553782	FALSE	9	0.0590102	-0.457414	FALSE
CLJ1_2244	FIG00958760:_hypothetical_protein					2	0.000484315	3.11357	TRUE
CLJ1_2246	FIG00954336:_hypothetical_protein					2	0.00157072	2.00321	TRUE
CLJ1_2249	putative_membrane_protein	2	0.580096	0.326803	FALSE	7	0.393451	-0.338065	FALSE
CLJ1_2250	Methyl-accepting_chemotaxis_protein	10	0.000160888	-3.3568	TRUE	11	3.29771e-05	-3.7228	TRUE
CLJ1_2251	Acetylornithine_deacetylase/Succinyl-diaminopimelate_desuccinylase_and_related_deacylases									4	0.0286602	-2.1644	FALSE
CLJ1_2253	FIG00955515:_hypothetical_protein									7	0.00176863	5.16594	FALSE
CLJ1_2263	Gamma-glutamyl-putrescine_oxidase_(EC1.4.3.-)	5	0.0851618	-0.73372	FALSE	9	0.0028402	-1.35208	TRUE
CLJ1_2267	FIG01201438:_hypothetical_protein	1	0.516475	-0.96555	FALSE
CLJ1_2271	Phenazine_biosynthesis_protein_PhzF_like	3	0.674721	-0.889551	FALSE
CLJ1_2274	Predicted_dye-decolorizing_peroxidase_(DyP),_YfeX-like_subgroup	13	0.493437	0.17458	FALSE	8	0.00186964	-1.51452	TRUE	7	0.00165652	-4.32939	FALSE
CLJ1_2275	Probable_signal_peptide_protein	3	0.608964	-0.280904	FALSE					3	0.899451	0.115054	FALSE
CLJ1_2281	Outer_membrane_porin,_OprD_family	18	0.873322	0.0532197	FALSE	21	0.0197452	-0.838715	FALSE	11	0.246402	0.967381	FALSE
CLJ1_2286	3-isopropylmalate_dehydratase_large_subunit	2	0.863403	-0.159922	FALSE
CLJ1_2287	Proteinase_inhibitor_I11,_ecotin_precursor	5	0.0871951	0.401158	FALSE	4	0.0025388	2.21613	TRUE	5	0.26095	-0.984327	FALSE
CLJ1_2294	Inner_membrane_protein_YihY,_formerly_thought_to_be_RNase_BN					1	0.0450821	-0.56165	FALSE
CLJ1_2296	FIG00954495:_hypothetical_protein					2	0.106237	2.6493	FALSE
CLJ1_2297	FIG00957655:_hypothetical_protein					2	0.319522	-0.966629	FALSE
CLJ1_2308	Threonyl-tRNA_synthetase_(EC_6.1.1.3)	24	0.919895	0.0216486	FALSE	6	0.951377	-0.0537152	FALSE	18	0.0343735	4.01273	FALSE
CLJ1_2309	Translation_initiation_factor_3	9	0.215132	0.322021	FALSE	8	0.00076723	1.67172	TRUE
CLJ1_2311	LSU_ribosomal_protein_L20p	2	0.123622	-0.744154	FALSE	4	0.096659	0.656367	FALSE	2	0.305014	1.02757	FALSE
CLJ1_2312	Phenylalanyl-tRNA_synthetase_alpha_chain_(EC_6.1.1.20)	19	0.827221	-0.0407015	FALSE	5	0.487784	0.259121	FALSE
CLJ1_2313	Phenylalanyl-tRNA_synthetase_beta_chain_(EC_6.1.1.20)	25	0.621544	-0.109362	FALSE	6	0.218635	-0.433869	FALSE	13	0.106377	1.95174	FALSE
CLJ1_2314	Integration_host_factor_alpha_subunit	2	0.0788903	-0.497886	FALSE
CLJ1_2315	Transcriptional_regulator,_MerR_family	2	0.492597	0.19509	FALSE
CLJ1_2318	Conserved_domain_protein					5	0.000150386	2.62767	TRUE
CLJ1_2319	5-methylcytosine-specific_restriction_related_enzyme	8	0.604171	0.127181	FALSE	10	5.65439e-05	1.97578	TRUE	3	0.206439	1.29952	FALSE
CLJ1_2320	DNA-cytosine_methyltransferase_(EC_2.1.1.37)	13	0.627356	-0.125955	FALSE	8	0.0179196	2.92262	FALSE	7	0.00183101	4.0302	FALSE
CLJ1_2322	hypothetical_protein	7	0.292495	0.213551	FALSE	3	0.000422297	1.83451	TRUE	2	0.0477226	1.7533	FALSE
CLJ1_2328	FIG00959843:_hypothetical_protein	2	0.687308	-0.263075	FALSE
CLJ1_2329	Superfamily_I_DNA_and_RNA_helicases_and_helicase_subunits	3	0.11416	0.457612	FALSE	30	0.309811	0.417238	FALSE
CLJ1_2331	ClpB_protein	9	0.307523	0.323777	FALSE	6	0.00172802	2.0229	TRUE	5	0.92194	-0.131473	FALSE
CLJ1_2332	FIG00956760:_hypothetical_protein					1	0.122518	-1.5694	FALSE
CLJ1_2333	transcriptional_regulator_MvaT,_P16_subunit,_putative	9	0.000975052	1.67247	TRUE	3	9.45368e-07	5.73307	TRUE
CLJ1_2334	Queuosine_biosynthesis_QueD,_PTPS-I	2	0.858832	0.13529	FALSE
CLJ1_2335	Anaerobic_nitric_oxide_reductase_transcription_regulator_NorR	2	0.374709	-0.935883	FALSE
CLJ1_2336	Flavohemoprotein_(Hemoglobin-like_protein)_(Flavohemoglobin)_(Nitric_oxide_dioxygenase)_(EC_1.14.12.17)	8	0.0495222	1.61176	FALSE
CLJ1_2339	FIG00959092:_hypothetical_protein									3	0.026408	-3.81857	FALSE
CLJ1_2341	FIG00954456:_hypothetical_protein					2	0.68387	-0.746629	FALSE
CLJ1_2342	FIG00857858:_hypothetical_protein									2	0.00555189	-5.31751	FALSE
CLJ1_2344	Response_regulators_consisting_of_a_CheY-like_receiver_domain_and_a_winged-helix_DNA-binding_domain					1	0.00560275	1.0313	TRUE
CLJ1_2345	Sensor_protein_PhoQ_(EC_2.7.13.3)					5	0.742645	-0.116895	FALSE
CLJ1_2347	Methyl-accepting_chemotaxis_protein	12	0.00592915	-1.22843	FALSE	26	0.00372437	-1.71505	TRUE
CLJ1_2350	Methyl-accepting_chemotaxis_protein_I_(serine_chemoreceptor_protein)	11	0.0165486	-1.11009	FALSE	16	0.0022551	-1.25121	TRUE
CLJ1_2351	membrane_protein,_putative	1	0.682907	0.386679	FALSE	2	0.932239	-0.0261928	FALSE
CLJ1_2358	Methyltransferase_(EC_2.1.1.-)					1	0.000118177	2.19828	TRUE
CLJ1_2359	NADH-ubiquinone_oxidoreductase_chain_N_(EC_1.6.5.3)	1	0.398258	0.381233	FALSE	3	0.0507439	-0.834531	FALSE
CLJ1_2360	NADH-ubiquinone_oxidoreductase_chain_M_(EC_1.6.5.3)	2	0.949386	0.0375711	FALSE	4	0.0886208	-0.711657	FALSE
CLJ1_2361	NADH-ubiquinone_oxidoreductase_chain_L_(EC_1.6.5.3)	1	0.210982	-0.32416	FALSE	3	0.0291453	-1.04492	FALSE
CLJ1_2362	NADH-ubiquinone_oxidoreductase_chain_K_(EC_1.6.5.3)	1	0.34242	-0.308386	FALSE	2	0.629966	0.138161	FALSE
CLJ1_2363	NADH-ubiquinone_oxidoreductase_chain_J_(EC_1.6.5.3)	1	0.220754	0.647813	FALSE	1	0.961679	-0.0139274	FALSE
CLJ1_2364	NADH-ubiquinone_oxidoreductase_chain_I_(EC_1.6.5.3)	8	0.775959	0.0681892	FALSE	14	0.0269387	-0.588892	FALSE
CLJ1_2365	NADH-ubiquinone_oxidoreductase_chain_H_(EC_1.6.5.3)	4	0.696212	0.108616	FALSE	6	0.031595	-0.639489	FALSE
CLJ1_2366	NADH-ubiquinone_oxidoreductase_chain_G_(EC_1.6.5.3)	31	0.58227	0.116076	FALSE	41	0.197259	-0.291393	FALSE	26	0.0440992	3.28794	FALSE
CLJ1_2367	NADH-ubiquinone_oxidoreductase_chain_F_(EC_1.6.5.3)	20	0.68744	0.122521	FALSE	27	0.00247017	-0.950084	FALSE	8	0.207707	1.41976	FALSE
CLJ1_2368	NADH-ubiquinone_oxidoreductase_chain_E_(EC_1.6.5.3)	4	0.15422	0.485948	FALSE	6	0.252088	-0.255531	FALSE
CLJ1_2369	NADH-ubiquinone_oxidoreductase_chain_C_(EC_1.6.5.3)_/_NADH-ubiquinone_oxidoreductase_chain_D_(EC_1.6.5.3)	22	0.783953	-0.0715998	FALSE	32	0.00961826	-0.769451	FALSE	4	0.015867	2.44528	FALSE
CLJ1_2370	NADH-ubiquinone_oxidoreductase_chain_B_(EC_1.6.5.3)	5	0.0852176	0.411813	FALSE	9	0.030863	-0.607168	FALSE	1	0.0281629	-2.79638	FALSE
CLJ1_2371	NADH_ubiquinone_oxidoreductase_chain_A_(EC_1.6.5.3)	2	0.942679	0.0391513	FALSE	2	0.42179	0.289325	FALSE
CLJ1_2374	Isocitrate_lyase_(EC_4.1.3.1)	19	0.185715	-0.31099	FALSE	3	0.0814694	-1.08863	FALSE	13	0.0339816	3.51811	FALSE
CLJ1_2375	Type_II_and_III_secretion_system_family_protein	2	0.148216	-1.26011	FALSE	3	0.00360723	-1.53521	TRUE
CLJ1_2377	GNAT_family_acetyltransferase_YjcF	1	0.347911	0.347251	FALSE
CLJ1_2378	FIG002776:_hypothetical_protein	9	0.757274	0.0852075	FALSE	2	0.863397	-0.0386722	FALSE	3	0.0335591	-1.76493	FALSE
CLJ1_2379	Adenylosuccinate_lyase_(EC_4.3.2.2)	23	0.905392	-0.0265176	FALSE	5	0.0854153	-1.0863	FALSE	15	0.96352	0.0521519	FALSE
CLJ1_2381	FIG002903:_a_protein_of_unknown_function_perhaps_involved_in_purine_metabolism	7	0.458536	0.274774	FALSE	6	0.482293	-0.146828	FALSE
CLJ1_2382	tRNA-specific_2-thiouridylase_MnmA	11	0.346045	0.283365	FALSE	2	0.0038435	1.93783	TRUE	7	0.0245829	3.61102	FALSE
CLJ1_2383	Nudix-like_NDP_and_NTP_phosphohydrolase_YmfB	2	0.571578	0.179371	FALSE
CLJ1_2384	Isocitrate_dehydrogenase_[NADP]_(EC_1.1.1.42);_Monomeric_isocitrate_dehydrogenase_[NADP]_(EC_1.1.1.42)	38	0.625438	-0.117591	FALSE	14	0.259397	-0.409726	FALSE	33	0.0141951	2.90988	FALSE
CLJ1_2385	Isocitrate_dehydrogenase_[NADP]_(EC_1.1.1.42)	31	0.602305	-0.102549	FALSE	21	0.00939879	1.02701	FALSE	28	0.186252	1.14758	FALSE
CLJ1_2386	Cold_shock_protein_CspD	4	0.590405	0.158372	FALSE	2	0.00100363	3.72735	TRUE
CLJ1_2388	ATP-dependent_Clp_protease_ATP-binding_subunit_ClpA	23	0.214572	-0.330632	FALSE	25	8.07098e-06	2.80932	TRUE
CLJ1_2389	Translation_initiation_factor_1	3	0.526336	-0.140783	FALSE					2	0.460905	-0.558132	FALSE
CLJ1_2392	Thioredoxin_reductase_(EC_1.8.1.9)	8	0.421725	-0.271417	FALSE					9	0.0786886	3.77555	FALSE
CLJ1_2394	Cell_division_protein_FtsK	7	0.796933	0.0624837	FALSE	21	0.511151	-0.172251	FALSE
CLJ1_2395	Outer_membrane_lipoprotein_carrier_protein_LolA	9	0.233963	0.407208	FALSE	9	0.540615	0.131914	FALSE	9	0.0288718	-2.10099	FALSE
CLJ1_2396	FIG065221:_Holliday_junction_DNA_helicase	5	0.714964	0.0969036	FALSE	10	0.00418414	3.74584	TRUE
CLJ1_2397	Seryl-tRNA_synthetase_(EC_6.1.1.11)	19	0.887627	-0.0319467	FALSE	3	0.687589	0.20391	FALSE	15	0.0651134	1.50363	FALSE
CLJ1_2398	Siroheme_synthase_/_Precorrin-2_oxidase_(EC_1.3.1.76)_/_Sirohydrochlorin_ferrochelatase_(EC_4.99.1.4)_/_Uroporphyrinogen-III_methyltransferase_(EC_2.1.1.107)	5	0.6598	-0.0941183	FALSE
CLJ1_2400	Anthranilate_phosphoribosyltransferase_like_(EC_2.4.2.18)	4	0.813191	0.183434	FALSE
CLJ1_2404	tRNA_5-methylaminomethyl-2-thiouridine_synthase_TusD	1	0.122297	0.394258	FALSE
CLJ1_2405	Putative_TEGT_family_carrier/transport_protein	1	0.189297	-0.364067	FALSE	1	0.775512	-0.137105	FALSE
CLJ1_2407	Spermidine/putrescine-binding_periplasmic_protein	5	0.171056	1.40536	FALSE	1	0.0420495	1.02969	FALSE	5	0.539002	-0.432016	FALSE
CLJ1_2409	Putative_transcriptional_regulator_near_PqsH	3	0.096478	-2.16414	FALSE	2	0.262258	0.25869	FALSE
CLJ1_2410	PQS_biosynthesis_protein_PqsH,_similar_to_FAD-dependent_monooxygenases	13	0.17562	-0.652018	FALSE	16	0.927777	-0.0326514	FALSE
CLJ1_2412	BarA-associated_response_regulator_UvrY_(=_GacA_=_SirA)	2	0.364689	-0.350104	FALSE	5	0.000287648	2.07625	TRUE
CLJ1_2413	Excinuclease_ABC_subunit_C					2	0.00803213	1.05142	FALSE
CLJ1_2414	CDP-diacylglycerol--glycerol-3-phosphate_3-phosphatidyltransferase_(EC_2.7.8.5)					4	0.113544	-0.388078	FALSE
CLJ1_2417	3-ketoacyl-CoA_thiolase_(EC_2.3.1.16)_@_Acetyl-CoA_acetyltransferase_(EC_2.3.1.9)	5	0.291466	0.30825	FALSE
CLJ1_2418	Hydroxymethylglutaryl-CoA_lyase_(EC_4.1.3.4)	2	0.00407577	1.42303	FALSE
CLJ1_2419	Methylcrotonyl-CoA_carboxylase_biotin-containing_subunit_(EC_6.4.1.4)	8	0.0436993	-0.522416	FALSE	11	0.0732736	2.23897	FALSE
CLJ1_2420	Methylglutaconyl-CoA_hydratase_(EC_4.2.1.18)	4	0.311644	0.268931	FALSE
CLJ1_2422	Isovaleryl-CoA_dehydrogenase_(EC_1.3.8.4);_Acyl-CoA_dehydrogenase,_short-chain_specific_(EC_1.3.8.1)	8	0.314972	-0.284917	FALSE
CLJ1_2424	Indolepyruvate_ferredoxin_oxidoreductase,_alpha_and_beta_subunits	1	0.568774	0.259646	FALSE
CLJ1_2432	Quinone_oxidoreductase_(EC_1.6.5.5)	2	0.946349	-0.0956478	FALSE	1	0.504185	-0.250808	FALSE	1	0.15366	1.35604	FALSE
CLJ1_2435	Glutathione_peroxidase_family_protein	4	0.281939	-0.279721	FALSE	3	0.941012	0.0370417	FALSE	3	0.110501	-1.43789	FALSE
CLJ1_2437	Anaerobic_dehydrogenases,_typically_selenocysteine-containing					4	0.000150487	-2.40076	TRUE
CLJ1_2438	FIG002188:_hypothetical_protein									2	0.0259356	-2.19114	FALSE
CLJ1_2440	FIG005548:_transport_protein					5	0.145043	-0.569191	FALSE
CLJ1_2443	3-oxoacyl-[acyl-carrier_protein]_reductase_(EC_1.1.1.100)	6	0.462855	0.237559	FALSE					3	0.0272209	-3.11115	FALSE
CLJ1_2446	Transcriptional_regulator,_TetR_family					2	0.000176423	2.8441	TRUE
CLJ1_2447	hypothetical_protein									1	0.745938	-0.510666	FALSE
CLJ1_2454	Beta-carotene_ketolase_(EC_1.14.-.-)	7	6.6033e-06	-5.34868	TRUE
CLJ1_2456	BarH	4	0.00920305	-2.33499	FALSE
CLJ1_2457	Biphenyl_dioxygenase_beta_subunit_(EC_1.14.12.18)	7	3.0205e-06	-5.60522	TRUE	3	0.00172462	-3.25703	TRUE
CLJ1_2458	Large_subunit_naph/bph_dioxygenase	8	0.000114976	-3.41998	TRUE
CLJ1_2460	Ferredoxin_reductase	1	0.0291273	-0.715738	FALSE
CLJ1_2463	Methyl-accepting_chemotaxis_protein	1	0.120633	-1.99979	FALSE	2	0.331555	-0.914365	FALSE
CLJ1_2467	Enoyl-[acyl-carrier-protein]_reductase_[NADH]_(EC_1.3.1.9)	3	0.381713	-0.878218	FALSE	1	0.04466	1.51656	FALSE
CLJ1_2468	2,3-dihydroxybiphenyl_1,2-dioxygenase_(EC_1.13.11.39)	10	0.309303	-0.368757	FALSE					6	0.998923	0.00187672	FALSE
CLJ1_2471	Transcriptional_regulator,_IclR_family	8	0.943569	-0.0198838	FALSE	3	0.214478	1.30392	FALSE
CLJ1_2476	Large_subunit_naph/bph_dioxygenase	3	0.438146	-0.274767	FALSE	3	0.935002	0.0328822	FALSE
CLJ1_2477	Biphenyl_dioxygenase_beta_subunit_(EC_1.14.12.18)	5	0.690261	0.18148	FALSE	1	0.737305	-0.0965051	FALSE	3	0.76018	-0.445438	FALSE
CLJ1_2479	Putative_short-chain_dehydrogenase/reductase_(EC_1.1.1.100)	1	0.676603	-0.146809	FALSE
CLJ1_2480	Long-chain-fatty-acid--CoA_ligase_(EC_6.2.1.3)	3	0.0912995	-0.781222	FALSE
CLJ1_2481	Transcriptional_regulator,_TetR_family	4	0.960687	-0.0344602	FALSE	3	0.0177749	1.07086	FALSE
CLJ1_2487	Cytochrome_P450									2	0.189542	-1.15133	FALSE
CLJ1_2492	Acyl-CoA_dehydrogenase,_short-chain_specific_(EC_1.3.99.2)									1	0.661442	0.438887	FALSE
CLJ1_2493	Cytochrome_c					2	0.00388835	1.57881	TRUE
CLJ1_2501	Type_I_secretion_outer_membrane_protein,_TolC_precursor					2	0.330528	-1.21248	FALSE
CLJ1_2506	FIG00348677:_hypothetical_protein					8	0.0100727	-2.63036	FALSE
CLJ1_2511	Pantoate--beta-alanine_ligase_(EC_6.3.2.1)					2	0.111817	0.877223	FALSE
CLJ1_2538	Merozoite_surface_protein_3_alpha	2	0.654633	0.182474	FALSE	10	4.08242e-05	3.01032	TRUE
CLJ1_2546	FIG00961914:_hypothetical_protein	3	0.00970804	1.1229	FALSE	16	0.0466721	0.556361	FALSE
CLJ1_2555	unnamed_protein_product	5	0.100566	1.379	FALSE	3	0.0016575	2.93318	TRUE
CLJ1_2557	Bipolar_DNA_helicase_HerA	9	0.0929511	0.379969	FALSE	6	0.00737914	1.31461	FALSE	9	0.00244699	3.7438	FALSE
CLJ1_2558	transcriptional_regulator_MvaT,_P16_subunit,_putative	10	4.93587e-05	-2.04785	TRUE	3	0.01935	-2.09618	FALSE
CLJ1_2574	EAL_domain_protein					4	0.000749269	-1.87619	TRUE
CLJ1_2578	Activator_of_osmoprotectant_transporter_ProP	8	0.0453092	0.444855	FALSE	5	0.575355	-0.387042	FALSE	2	0.000410072	4.24384	TRUE
CLJ1_2591	FIG067310:_hypothetical_protein	1	0.118007	-1.75862	FALSE	1	3.53394e-05	-2.32285	TRUE
CLJ1_2593	Transcriptional_regulator,_TetR_family	3	0.103519	-3.01699	FALSE
CLJ1_2595	FIG00955305:_hypothetical_protein	12	0.00398129	1.51906	FALSE	19	0.142798	-0.443253	FALSE
CLJ1_2598	Tryptophan_2,3-dioxygenase_(EC_1.13.11.11)	7	0.00578914	1.00071	FALSE	4	0.0114325	1.55125	FALSE	3	0.484964	-0.974582	FALSE
CLJ1_2602	Nitroreductase_family_protein	11	0.402753	0.238621	FALSE					4	0.0485079	-2.01928	FALSE
CLJ1_2603	Alkane-1_monooxygenase_(EC_1.14.15.3)	1	0.0379594	1.12903	FALSE
CLJ1_2604	Methyl-accepting_chemotaxis_protein_I_(serine_chemoreceptor_protein)					4	0.587033	0.400375	FALSE
CLJ1_2630	FIG00956262:_hypothetical_protein									2	0.00679735	-3.58779	FALSE
CLJ1_2635	Methyl-accepting_chemotaxis_protein_I_(serine_chemoreceptor_protein)					3	0.00144379	-1.81327	TRUE
CLJ1_2638	FIG00953545:_hypothetical_protein	2	0.0837703	0.667335	FALSE	2	0.00150042	-1.24354	TRUE
CLJ1_2640	Mg(2+)_transport_ATPase_protein_C					2	0.533542	-0.18561	FALSE
CLJ1_2644	Acyl-CoA_synthetases_(AMP-forming)/AMP-acid_ligases	1	0.0904094	-1.07469	FALSE
CLJ1_2645	3-hydroxyacyl-CoA_dehydrogenase_(EC_1.1.1.35)_@_17hydroxysteroid_dehydrogenase_type_10_(HSD10)-like	10	0.313236	-0.488538	FALSE
CLJ1_2646	3-ketoacyl-CoA_thiolase_(EC_2.3.1.16)_@_Acetyl-CoA_acetyltransferase_(EC_2.3.1.9)	19	0.0485531	-0.951797	FALSE					16	0.0208695	-5.03702	FALSE
CLJ1_2647	Butyryl-CoA_dehydrogenase_(EC_1.3.99.2)	9	0.0258578	-0.967543	FALSE
CLJ1_2648	Transcriptional_regulator,_LysR_family	2	0.439047	0.501818	FALSE	3	0.0238788	1.97832	FALSE
CLJ1_2656	Exodeoxyribonuclease_III_(EC_3.1.11.2)	8	0.681661	0.143201	FALSE					2	0.0296296	2.29015	FALSE
CLJ1_2657	Histone_acetyltransferase_HPA2_and_related_acetyltransferases	3	0.230671	-0.704259	FALSE	7	0.0406774	-0.586466	FALSE
CLJ1_2658	Outer_membrane_protein_assembly_factor_YaeT_precursor	1	0.299117	-0.599956	FALSE	9	0.00668428	-0.972154	FALSE
CLJ1_2659	putative_exported_protein	3	0.541183	0.954674	FALSE	14	0.480141	-0.525085	FALSE
CLJ1_2660	CDP-diacylglycerol--glycerol-3-phosphate_3-phosphatidyltransferase_(EC_2.7.8.5)	2	0.0453231	2.51075	FALSE	3	0.83242	0.0563367	FALSE
CLJ1_2661	Putative_lipase_in_cluster_with_Phosphatidate_cytidylyltransferase	12	0.0695191	1.35718	FALSE	25	0.277588	0.235935	FALSE
CLJ1_2662	Ser/Thr_and_Tyr_protein_phosphatase_(dual_specificity)					2	0.343634	0.918661	FALSE
CLJ1_2663	FIG00955422:_hypothetical_protein					4	0.176168	1.2159	FALSE
CLJ1_2664	1-acyl-sn-glycerol-3-phosphate_acyltransferase_(EC_2.3.1.51)	3	0.0746363	1.66445	FALSE	8	0.787001	0.0621743	FALSE
CLJ1_2665	Phosphatidate_cytidylyltransferase_(EC_2.7.7.41)					2	0.0112164	1.89731	FALSE
CLJ1_2668	Sodium:alanine_symporter					3	0.68013	-0.144507	FALSE
CLJ1_2669	Thiol_peroxidase,_Tpx-type_(EC_1.11.1.15)	10	0.839349	0.0491951	FALSE	5	0.0382141	1.69749	FALSE	7	0.395946	-0.64922	FALSE
CLJ1_2672	TldD_family_protein,_Beta/Gamma-proteobacterial_subgroup	3	0.0838294	-1.49083	FALSE					3	0.0077534	2.93948	FALSE
CLJ1_2673	Probable_Co/Zn/Cd_efflux_system_membrane_fusion_protein	7	0.126375	0.403998	FALSE	13	0.408517	-0.187652	FALSE
CLJ1_2674	Cobalt-zinc-cadmium_resistance_protein_CzcA;_Cation_efflux_system_protein_CusA					14	0.791567	0.0944045	FALSE
CLJ1_2675	Cobalt-zinc-cadmium_resistance_protein_CzcA;_Cation_efflux_system_protein_CusA					6	0.180432	-1.59301	FALSE
CLJ1_2676	Heavy_metal_RND_efflux_outer_membrane_protein,_CzcC_family					13	0.0142193	-1.02772	FALSE
CLJ1_2678	Heavy_metal_sensor_histidine_kinase					2	0.391199	-0.556254	FALSE
CLJ1_2679	DNA-binding_heavy_metal_response_regulator	3	0.029712	1.15658	FALSE	3	0.0303636	2.71188	FALSE
CLJ1_2695	Muconolactone_isomerase_(EC_5.3.3.4)									1	0.0157451	-2.04879	FALSE
CLJ1_2699	FIG00956223:_hypothetical_protein	1	0.0142749	-1.5021	FALSE					1	0.000923207	-3.68754	TRUE
CLJ1_2700	FOG:_Ankyrin_repeat	3	0.0151535	1.40393	FALSE	7	0.115719	0.827733	FALSE
CLJ1_2708	Multidrug_efflux_transporter_MexF	2	0.166264	-0.639883	FALSE	11	0.0371578	-0.879098	FALSE
CLJ1_2709	Multidrug_efflux_membrane_fusion_protein_MexE	4	0.000620477	3.05833	TRUE	22	0.00456041	-1.17409	TRUE
CLJ1_2710	Transcriptional_regulator_MexT	4	0.162473	0.507716	FALSE	2	0.0870464	0.576686	FALSE
CLJ1_2711	Alcohol_dehydrogenase,_zinc-containing	7	0.630198	-0.109566	FALSE	2	0.154259	-0.35534	FALSE	6	0.790584	0.3417	FALSE
CLJ1_2719	Coenzyme_F420-dependent_N5,N10-methylene_tetrahydromethanopterin_reductase_and_related_flavin-dependent_oxidoreductases	2	0.157689	0.622526	FALSE
CLJ1_2720	FIG135464:_Cytochrome_c4	2	0.438309	0.496987	FALSE
CLJ1_2721	FIG002261:_Cytochrome_c_family_protein	1	0.150292	1.10043	FALSE
CLJ1_2722	sensor_histidine_kinase					2	0.00921084	-0.698027	FALSE
CLJ1_2726	Cytochrome_c-type_biogenesis_protein_CcmG/DsbE,_thiol:disulfide_oxidoreductase					1	0.0535679	-0.833235	FALSE
CLJ1_2727	Thiol:disulfide_interchange_protein_DsbG_precursor	4	0.457918	0.185881	FALSE					1	0.19625	-1.40868	FALSE
CLJ1_2738	Ferrichrome-iron_receptor					4	0.329659	0.633166	FALSE
CLJ1_2741	Channel-forming_transporter/cytolysins_activator_of_TpsB_family	6	0.704329	0.13937	FALSE	26	0.00223364	-1.4509	TRUE
CLJ1_2745	Putative_large_exoprotein_involved_in_heme_utilization_or_adhesion_of_ShlA/HecA/FhaA_family	14	0.102478	1.38378	FALSE	36	0.105878	-0.721972	FALSE	59	0.564001	0.573611	FALSE
CLJ1_2748	FIG00954657:_hypothetical_protein	3	0.311853	0.254418	FALSE	3	0.0331413	0.813987	FALSE
CLJ1_2750	Phosphonate_ABC_transporter_phosphate-binding_periplasmic_component_(TC_3.A.1.9.1)	2	0.417612	-0.459978	FALSE	3	0.737214	-0.400145	FALSE	3	0.0158267	-2.81659	FALSE
CLJ1_2751	Enterochelin_esterase_and_related_enzymes									5	0.404957	0.768975	FALSE
CLJ1_2756	Glycine_cleavage_system_H_protein	3	0.126194	0.449621	FALSE
CLJ1_2757	Glycine_dehydrogenase_[decarboxylating]_(glycine_cleavage_system_P_protein)_(EC_1.4.4.2)	29	0.168552	0.434575	FALSE					19	0.194621	2.16007	FALSE
CLJ1_2759	L-serine_dehydratase,_beta_subunit_(EC_4.3.1.17)_/_L-serine_dehydratase,_alpha_subunit_(EC_4.3.1.17)					2	0.00101392	2.00124	TRUE
CLJ1_2760	Aminomethyltransferase_(glycine_cleavage_system_T_protein)_(EC_2.1.2.10)	9	0.732131	0.0761175	FALSE					5	0.22376	1.40522	FALSE
CLJ1_2775	Membrane_fusion_component_of_tripartite_multidrug_resistance_system					2	0.221061	0.527482	FALSE
CLJ1_2790	Probable_hydrolase,_coexpressed_with_pyoverdine_biosynthesis_regulon	5	0.559088	-0.180717	FALSE					3	0.0977251	-2.45449	FALSE
CLJ1_2801	ABC_transporter_in_pyoverdin_gene_cluster,_ATP-binding_component					2	2.37979e-05	2.93373	TRUE
CLJ1_2802	FIG014801:_Cation_ABC_transporter,_periplasmic_cation-binding_protein					3	1.18861e-05	3.19799	TRUE
CLJ1_2805	FIG139991:_Putative_thiamine_pyrophosphate-requiring_enzyme					2	3.20095e-06	3.85867	TRUE
CLJ1_2806	FIG137594:_Putative_iron-regulated_membrane_protein					4	0.00220955	2.74239	TRUE
CLJ1_2808	Pyoverdine_sidechain_non-ribosomal_peptide_synthetase_PvdI					5	0.568258	0.25523	FALSE	3	0.0546077	1.62316	FALSE
CLJ1_2814	Ferrichrome-iron_receptor					20	0.000332223	5.78618	TRUE	11	0.0498571	3.01121	FALSE
CLJ1_2825	Antisigma_transmembrane_sensor_FpvR_@_Iron_siderophore_sensor_protein	3	0.0983771	-0.749599	FALSE	5	0.000535719	-2.01272	TRUE
CLJ1_2827	L-ornithine_5-monooxygenase_(EC_1.13.12.-),_PvdA_of_pyoverdin_biosynthesis_@_Siderophore_biosynthesis_protein,_monooxygenase					2	0.00872607	1.65684	FALSE
CLJ1_2829	Acyl-homoserine_lactone_acylase_PvdQ_(EC_3.5.1.-),_quorum-quenching					3	0.0094358	-1.5797	FALSE
CLJ1_2836	Isoquinoline_1-oxidoreductase_beta_subunit_(EC_1.3.99.16)	7	0.668626	0.166542	FALSE					16	0.00357749	3.74731	FALSE
CLJ1_2842	FIG002984:_FAD-dependent_pyridine_nucleotide-disulphide_oxidoreductase	3	0.0138642	-1.3985	FALSE	6	0.0536726	-0.691572	FALSE
CLJ1_2852	Macrophage_infectivity_potentiator-related_protein	4	1.48906e-06	-3.69058	TRUE					5	9.922e-07	-8.51365	TRUE
CLJ1_2854	Acyl-CoA_dehydrogenase,_short-chain_specific_(EC_1.3.99.2)	5	0.00135603	-5.09993	TRUE
CLJ1_2856	Glyceraldehyde-3-phosphate_dehydrogenase,_putative	26	0.0052429	-0.937303	FALSE	6	0.720398	0.0936049	FALSE	8	0.199195	1.62104	FALSE
CLJ1_2858	Gluconate_transporter_family_protein	2	0.00872099	-3.0913	FALSE	4	1.85445e-08	-7.80858	TRUE
CLJ1_2859	Gluconokinase_(EC_2.7.1.12)	3	0.00139819	-1.38737	TRUE
CLJ1_2860	Gluconate_utilization_system_Gnt-I_transcriptional_repressor	6	0.213232	-0.420084	FALSE	4	0.00533542	-2.13205	TRUE
CLJ1_2867	Transporter,_LysE_family	1	0.379211	0.802468	FALSE	1	0.766278	-0.11528	FALSE
CLJ1_2869	Chitinase_(EC_3.2.1.14)	19	0.00374764	-1.36359	FALSE	1	0.394504	0.193844	FALSE	19	0.000757461	-3.74902	TRUE
CLJ1_2885	Extracellular_Matrix_protein_PslE					3	0.00212796	1.20553	TRUE
CLJ1_2887	Extracellular_Matrix_protein_PslD	1	0.000225661	3.23199	TRUE	1	6.22662e-05	4.14187	TRUE
CLJ1_2888	O_antigen_biosynthesis_rhamnosyltransferase_rfbN_(EC_2.4.1.-)	3	0.00134122	2.33716	TRUE	7	0.00277678	1.18238	TRUE
CLJ1_2889	Mannose-1-phosphate_guanylyltransferase_(GDP)_(EC_2.7.7.22)_/_Mannose-6-phosphate_isomerase_(EC_5.3.1.8)	12	0.00144343	1.6266	TRUE					5	0.0136734	2.82498	FALSE
CLJ1_2890	exopolysaccharide_production_protein_Pss					4	0.00439648	1.8465	TRUE
CLJ1_2904	Uncharacterized_protein_conserved_in_bacteria	1	0.835644	-0.0519078	FALSE
CLJ1_2938	FIG00954320:_hypothetical_protein	4	0.0323486	2.0422	FALSE	4	0.0296012	0.714642	FALSE
CLJ1_2939	ABC-type_amino_acid_transport/signal_transduction_systems,_periplasmic_component/domain	15	0.0334575	0.745746	FALSE	7	0.014896	2.83683	FALSE	18	0.00339679	-3.48926	FALSE
CLJ1_2940	Glutamate_Aspartate_transport_system_permease_protein_GltJ_(TC_3.A.1.3.4)					2	0.169236	1.20222	FALSE
CLJ1_2943	Vibrioferrin_receptor_PvuA					9	0.041671	-1.61475	FALSE
CLJ1_2949	FIG00956910:_hypothetical_protein	6	0.0449277	0.65355	FALSE	1	0.10949	0.735604	FALSE
CLJ1_2951	3-hydroxyisobutyrate_dehydrogenase_and_related_beta-hydroxyacid_dehydrogenases	5	0.058573	-0.7615	FALSE
CLJ1_2952	Putative_oxidoreductase_YncB	5	0.120513	-0.574417	FALSE					5	0.0585365	2.0827	FALSE
CLJ1_2954	Hydrogen_cyanide_synthase_HcnC	18	2.50573e-07	-7.54444	TRUE	11	0.000223783	-6.2746	TRUE
CLJ1_2955	Hydrogen_cyanide_synthase_HcnB	13	1.25446e-05	-12.1883	TRUE	13	0.000517367	-6.56194	TRUE
CLJ1_2956	Hydrogen_cyanide_synthase_HcnA	3	4.12706e-06	-6.27657	TRUE
CLJ1_3009	Trehalose_synthase_(EC_5.4.99.16)									2	0.0829362	1.91118	FALSE
CLJ1_3045	Alcohol_dehydrogenase_(EC_1.1.1.1)	11	0.00235097	-1.25073	TRUE					4	0.117311	-1.64536	FALSE
CLJ1_3047	ADA_regulatory_protein_/_Methylated-DNA--protein-cysteine_methyltransferase_(EC_2.1.1.63)									1	0.909826	-0.100353	FALSE
CLJ1_3048	Lysine_2-monooxygenase_(EC_1.13.12.2)	3	0.00330608	-3.69287	FALSE					6	0.664194	-0.710077	FALSE
CLJ1_3049	4-hydroxy-3-methylbut-2-enyl_diphosphate_reductase_(EC_1.17.1.2)	7	0.42719	-0.537088	FALSE
CLJ1_3051	FIG00957971:_hypothetical_protein	5	0.316039	0.294326	FALSE
CLJ1_3054	Sialic_acid_transporter_(permease)_NanT					1	0.000129215	-3.45723	TRUE
CLJ1_3055	FIG00957232:_hypothetical_protein	3	0.0103422	-2.86557	FALSE	14	7.64478e-07	-7.01559	TRUE
CLJ1_3056	Lactam_utilization_protein_LamB	14	0.469257	0.229446	FALSE	2	0.000244824	-2.85292	TRUE
CLJ1_3057	Allophanate_hydrolase_2_subunit_2_(EC_3.5.1.54)	2	0.204709	0.555428	FALSE
CLJ1_3062	Transcriptional_regulator,_AsnC_family	2	0.213485	-0.449598	FALSE
CLJ1_3063	Kynurenine_formamidase,_bacterial_(EC_3.5.1.9)	2	0.389701	0.296208	FALSE
CLJ1_3064	Kynureninase_(EC_3.7.1.3)	13	0.236326	0.608964	FALSE
CLJ1_3078	Conserved_putative_membrane_protein					4	0.0662352	1.14991	FALSE
CLJ1_3079	Translation_elongation_factor_G	10	0.00206901	-1.97435	TRUE	1	0.196201	0.657235	FALSE	11	0.141096	-2.17784	FALSE
CLJ1_3080	probable_carbamoyl_transferase	25	0.341893	-0.855021	FALSE	7	0.000186834	1.58683	TRUE
CLJ1_3083	FIG00955722:_hypothetical_protein	1	0.0520092	-1.18806	FALSE
CLJ1_3087	FIG00954296:_hypothetical_protein					10	0.322639	-0.339159	FALSE
CLJ1_3093	FIG00953737:_hypothetical_protein					9	0.679996	-0.0981654	FALSE
CLJ1_3095	Transcriptional_regulator,_AraC_family	2	0.387978	0.911938	FALSE	2	0.00099646	2.21	TRUE
CLJ1_3098	FIG00954953:_hypothetical_protein	12	0.273171	0.305273	FALSE	3	0.00935699	-1.23178	FALSE	19	0.0136569	3.84724	FALSE
CLJ1_3100	Putative_transport_protein	2	0.25685	-2.74284	FALSE	4	0.00195387	-1.29166	TRUE
CLJ1_3101	Putrescine_importer					2	0.166052	1.22714	FALSE
CLJ1_3113	hypothetical_protein									4	0.000689155	-3.72062	TRUE
CLJ1_3114	hypothetical_protein									2	0.00131835	-3.34383	TRUE
CLJ1_3118	Sodium/bile_acid_symporter_family					2	5.55965e-05	-3.03593	TRUE
CLJ1_3119	Glutathione_reductase_(EC_1.8.1.7)	9	3.66856e-06	-5.68775	TRUE
CLJ1_3121	UTP--glucose-1-phosphate_uridylyltransferase_(EC_2.7.7.9)	11	3.43206e-07	-8.43084	TRUE	3	0.000461383	-2.76213	TRUE	5	0.000440446	-4.9776	TRUE
CLJ1_3125	Membrane_fusion_protein_of_RND_family_multidrug_efflux_pump	3	0.0195977	-2.49581	FALSE	10	1.19541e-05	-4.56888	TRUE
CLJ1_3126	RND_efflux_system,_inner_membrane_transporter_CmeB					11	0.000633033	-4.54811	TRUE
CLJ1_3127	RND_efflux_system,_outer_membrane_lipoprotein_CmeC					9	3.07913e-05	-3.49147	TRUE
CLJ1_3129	Predicted_transcriptional_regulator_LiuR_of_leucine_degradation_pathway,_MerR_family	4	0.16269	-0.532438	FALSE
CLJ1_3130	Isovaleryl-CoA_dehydrogenase_(EC_1.3.8.4)	15	0.0374972	-0.851231	FALSE	3	0.195589	-0.737834	FALSE	3	0.325942	-1.22952	FALSE
CLJ1_3131	Methylcrotonyl-CoA_carboxylase_carboxyl_transferase_subunit_(EC_6.4.1.4)	14	0.0255078	-1.0769	FALSE					6	0.687961	-0.581454	FALSE
CLJ1_3132	Methylglutaconyl-CoA_hydratase_(EC_4.2.1.18)	7	0.0510073	-0.747334	FALSE	2	0.663637	-0.320669	FALSE	2	0.000793236	-3.81517	TRUE
CLJ1_3133	Hydroxymethylglutaryl-CoA_lyase_(EC_4.1.3.4)	18	0.0100952	-0.811169	FALSE	3	0.122316	1.3121	FALSE
CLJ1_3134	Transcriptional_regulator,_IclR_family	5	0.448807	-0.310092	FALSE
CLJ1_3135	Homogentisate_1,2-dioxygenase_(EC_1.13.11.5)	14	0.169096	-0.910567	FALSE					12	0.000234636	-5.39709	TRUE
CLJ1_3136	Fumarylacetoacetase_(EC_3.7.1.2)	14	0.260037	-0.676946	FALSE					12	0.0412872	-2.18004	FALSE
CLJ1_3137	Maleylacetoacetate_isomerase_(EC_5.2.1.2)_@_Glutathione_S-transferase,_zeta_(EC_2.5.1.18)	7	0.974109	-0.0248843	FALSE
CLJ1_3139	Sigma-54_dependent_transcriptional_regulator					1	0.0249476	1.76538	FALSE
CLJ1_3140	D-beta-hydroxybutyrate_permease					2	3.92308e-06	-2.91329	TRUE
CLJ1_3141	D-beta-hydroxybutyrate_dehydrogenase_(EC_1.1.1.30)	6	0.000575704	-1.7324	TRUE					7	7.5921e-05	-7.06473	TRUE
CLJ1_3145	Short_chain_fatty_acids_transporter					2	0.196717	-0.59471	FALSE
CLJ1_3147	3-ketoacyl-CoA_thiolase_(EC_2.3.1.16)_@_Acetyl-CoA_acetyltransferase_(EC_2.3.1.9)	18	0.068659	-0.55725	FALSE					17	0.0162988	-2.45282	FALSE
CLJ1_3148	Succinyl-CoA:3-ketoacid-coenzyme_A_transferase_subunit_B_(EC_2.8.3.5)	6	0.0599676	-0.904414	FALSE					5	7.80791e-06	-7.33377	TRUE
CLJ1_3149	Succinyl-CoA:3-ketoacid-coenzyme_A_transferase_subunit_A_(EC_2.8.3.5)	5	0.0826045	-0.651594	FALSE					3	2.67466e-05	-6.65804	TRUE
CLJ1_3173	Outer_membrane_protein_(porin)					2	0.0262873	-1.04049	FALSE
CLJ1_3182	lipoprotein,_putative	4	0.0814822	0.458105	FALSE	7	0.148165	-0.341901	FALSE	2	0.00296459	-4.68684	FALSE
CLJ1_3185	Probable_5-carboxymethyl-2-hydroxymuconate_delta_isomerase	2	0.556589	-1.0586	FALSE
CLJ1_3186	FIG00957455:_hypothetical_protein	2	0.275989	0.558568	FALSE	3	0.274313	0.690119	FALSE
CLJ1_3187	ABC_transporter_ATP-binding_protein_uup	11	0.247619	-0.437812	FALSE	15	0.000280041	1.63459	TRUE
CLJ1_3190	Transcriptional_regulator,_LysR_family					1	0.19225	-0.606459	FALSE
CLJ1_3192	Undecaprenyl-diphosphatase_(EC_3.6.1.27)					2	0.448593	-0.315267	FALSE
CLJ1_3197	Ribokinase_(EC_2.7.1.15)	3	0.503487	-0.35384	FALSE	3	1.46539e-05	3.58404	TRUE
CLJ1_3201	Ribose_ABC_transport_system,_periplasmic_ribose-binding_protein_RbsB_(TC_3.A.1.2.1)									4	0.00010361	-4.67663	TRUE
CLJ1_3208	FIG00961123:_hypothetical_protein					8	0.00979563	-1.26255	FALSE
CLJ1_3209	Catalase_(EC_1.11.1.6)					7	0.00254506	-1.1429	TRUE
CLJ1_3230	NAD_glycohydrolase,_hvnA;_Halovibrin									2	0.00181469	4.05916	FALSE
CLJ1_3238	Phenazine_biosynthesis_protein_PhzB	4	0.509342	-0.447338	FALSE					2	0.00237904	-4.80843	FALSE
CLJ1_3239	Phenazine_biosynthesis_protein_PhzA	5	0.247093	-2.32427	FALSE
CLJ1_3248	Uncharacterized_glutathione_S-transferase-like_protein	1	0.714243	-0.249488	FALSE
CLJ1_3250	hypothetical_protein	1	0.567285	-0.278897	FALSE	1	1.75756e-06	4.32924	TRUE
CLJ1_3270	Membrane_proteins_related_to_metalloendopeptidases	3	0.534748	-0.20396	FALSE	2	0.0359309	-1.57779	FALSE	24	4.07719e-05	-5.69346	TRUE
CLJ1_3277	Hypothetical_protein,_restriction_endonuclease-like_VRR-NUC_domain					3	0.021472	-0.756309	FALSE
CLJ1_3280	Molybdenum_ABC_transporter,_periplasmic_molybdenum-binding_protein_ModA_(TC_3.A.1.8.1)									7	0.0440664	-2.35891	FALSE
CLJ1_3282	Molybdenum_transport_ATP-binding_protein_ModC_(TC_3.A.1.8.1)					3	0.0160093	-1.02132	FALSE
CLJ1_3287	Membrane_protein,_putative					6	0.247319	0.276033	FALSE
CLJ1_3292	FIG00962885:_hypothetical_protein	1	0.570807	0.221972	FALSE
CLJ1_3297	NfuA_Fe-S_protein_maturation	6	0.152572	0.371955	FALSE					2	0.00289733	-3.91223	FALSE
CLJ1_3298	cis/trans_isomerase	4	0.997505	0.00332202	FALSE
CLJ1_3300	FIG00960412:_hypothetical_protein	1	0.0579403	2.29015	FALSE					5	0.00324031	-3.2987	FALSE
CLJ1_3301	5-methyltetrahydrofolate--homocysteine_methyltransferase_(EC_2.1.1.13)	17	0.243808	0.598008	FALSE	8	0.0234072	2.91468	FALSE	14	0.117738	1.4861	FALSE
CLJ1_3302	FIG00958769:_hypothetical_protein					2	0.0369291	2.7375	FALSE
CLJ1_3310	FIG00956959:_hypothetical_protein					1	0.110067	1.3304	FALSE
CLJ1_3315	Sulfite_reductase_[NADPH]_hemoprotein_beta-component_(EC_1.8.1.2)	28	0.982053	-0.00801213	FALSE	7	0.0305131	1.04097	FALSE	8	0.0707678	2.31849	FALSE
CLJ1_3316	Oxidoreductase_probably_involved_in_sulfite_reduction	6	0.723812	0.105858	FALSE					3	0.00028645	-5.0076	TRUE
CLJ1_3320	Alcohol_dehydrogenase_(EC_1.1.1.1)	10	0.559494	0.107479	FALSE	10	0.000293286	1.60414	TRUE	12	0.0390989	2.27991	FALSE
CLJ1_3321	Peptidase,_U7_family	4	0.38062	0.264208	FALSE	13	0.0214603	-0.618509	FALSE
CLJ1_3323	SCP-2_sterol_transfer_family_protein	5	0.184867	-0.434416	FALSE					2	0.842012	0.196677	FALSE
CLJ1_3324	Predicted_aminoglycoside_phosphotransferase	3	0.302449	0.804837	FALSE	4	0.000583068	2.13741	TRUE
CLJ1_3325	Short-chain_dehydrogenase/reductase_SDR	3	0.336945	-0.570212	FALSE
CLJ1_3328	FIG00955735:_hypothetical_protein					7	0.0126862	-0.737481	FALSE
CLJ1_3329	FIG011065:_hypothetical_protein					2	0.188981	-0.376357	FALSE
CLJ1_3331	FIG00954367:_hypothetical_protein	11	0.0841287	-0.650247	FALSE	23	0.0117032	-0.962097	FALSE
CLJ1_3332	Enoyl-CoA_hydratase_[valine_degradation]_(EC_4.2.1.17)	7	0.570259	-0.126584	FALSE					4	0.00057493	-3.70516	TRUE
CLJ1_3333	Na+/H+_antiporter_NhaB					3	0.0445926	-0.98868	FALSE
CLJ1_3334	Lysine/cadaverine_antiporter_membrane_protein_CadB					1	0.0230266	-0.699501	FALSE
CLJ1_3335	Lysine_decarboxylase,_inducible_(EC_4.1.1.18)	12	0.0260069	-0.76401	FALSE	9	0.0387941	0.989611	FALSE	4	0.863237	-0.240794	FALSE
CLJ1_3337	DNA_polymerase_III_epsilon_subunit_(EC_2.7.7.7)	5	0.854126	-0.0663888	FALSE	5	0.00428692	1.93216	TRUE	2	0.892185	-0.129607	FALSE
CLJ1_3338	Ribonuclease_HI_(EC_3.1.26.4)	3	0.838102	-0.197856	FALSE
CLJ1_3340	Hydroxyacylglutathione_hydrolase_(EC_3.1.2.6)	3	0.62204	0.414469	FALSE
CLJ1_3341	Membrane-bound_lytic_murein_transglycosylase_D_precursor_(EC_3.2.1.-)					7	0.0192557	-1.68526	FALSE
CLJ1_3343	ABC_transporter,_periplasmic_substrate-binding_protein	8	0.495207	-0.197338	FALSE					10	0.121748	1.87067	FALSE
CLJ1_3344	Oligopeptide_transport_system_permease_protein_OppB_(TC_3.A.1.5.1)	2	0.960526	-0.0171339	FALSE	8	0.707627	-0.125589	FALSE
CLJ1_3345	Oligopeptide_transport_system_permease_protein_OppC_(TC_3.A.1.5.1)					4	0.0464016	-0.68472	FALSE
CLJ1_3346	Oligopeptide_transport_system_permease_protein_OppB_(TC_3.A.1.5.1)	6	0.145868	-1.90627	FALSE	17	0.107448	-0.445622	FALSE
CLJ1_3347	Enoyl-[acyl-carrier-protein]_reductase_[NADH]_(EC_1.3.1.9)	2	0.774168	0.0993614	FALSE
CLJ1_3348	Peptidyl-prolyl_cis-trans_isomerase_PpiD_(EC_5.2.1.8)	28	0.412004	-0.241529	FALSE	43	0.193596	-0.339467	FALSE	11	0.0121774	-3.32183	FALSE
CLJ1_3349	DNA-binding_protein_HU-beta	6	0.88819	-0.0726042	FALSE	5	0.0472674	1.7708	FALSE	3	0.124059	-1.52661	FALSE
CLJ1_3350	ATP-dependent_protease_La_(EC_3.4.21.53)_Type_I	36	0.329698	-0.201041	FALSE	36	0.00146384	1.99918	TRUE	4	0.617732	-0.473613	FALSE
CLJ1_3351	ATP-dependent_Clp_protease_ATP-binding_subunit_ClpX	22	0.603853	-0.123227	FALSE	23	0.000743541	1.48475	TRUE	14	0.608014	0.432364	FALSE
CLJ1_3352	ATP-dependent_Clp_protease_proteolytic_subunit_(EC_3.4.21.92)	4	0.330363	0.28995	FALSE	2	0.0276371	-1.30329	FALSE	2	0.014069	-2.38018	FALSE
CLJ1_3353	Cell_division_trigger_factor_(EC_5.2.1.8)	30	0.802576	-0.0626517	FALSE	27	0.630575	0.24779	FALSE	25	0.0796591	1.55202	FALSE
CLJ1_3354	Response_regulators_consisting_of_a_CheY-like_receiver_domain_and_a_winged-helix_DNA-binding_domain	3	0.12851	-2.41207	FALSE	4	0.103398	1.67307	FALSE
CLJ1_3355	Sensory_histidine_kinase_in_two-component_regulatory_system_with_RstA					9	0.0340096	-0.823399	FALSE
CLJ1_3356	Beta-lactamase_class_C_and_other_penicillin_binding_proteins	2	0.0541274	-3.93264	FALSE
CLJ1_3357	Outer_membrane_protein_V, MipA	1	0.00058038	2.2056	TRUE	3	0.0271073	0.806406	FALSE
CLJ1_3359	Methylenetetrahydrofolate_dehydrogenase_(NADP+)_(EC_1.5.1.5)_/_Methenyltetrahydrofolate_cyclohydrolase_(EC_3.5.4.9)	5	0.644445	0.240745	FALSE					3	0.573994	0.776605	FALSE
CLJ1_3360	Cysteinyl-tRNA_synthetase_(EC_6.1.1.16)	22	0.925112	-0.0228931	FALSE	4	0.282591	-0.511114	FALSE	17	0.0856427	2.26997	FALSE
CLJ1_3361	Glutaminyl-tRNA_synthetase_(EC_6.1.1.18)	22	0.56233	-0.121388	FALSE	4	0.555389	-0.258026	FALSE	23	0.0105768	3.64434	FALSE
CLJ1_3362	Peptidyl-prolyl_cis-trans_isomerase_PpiB_(EC_5.2.1.8)	7	0.779077	0.0534466	FALSE					4	0.426128	-0.677696	FALSE
CLJ1_3363	UDP-2,3-diacylglucosamine_diphosphatase_(EC_3.6.1.54)	1	0.302742	0.365373	FALSE	4	0.335479	0.40172	FALSE
CLJ1_3364	FIG00959023:_hypothetical_protein	12	0.0498533	1.19046	FALSE	20	0.575672	-0.230154	FALSE
CLJ1_3365	tRNA-(ms[2]io[6]A)-hydroxylase_(EC_1.-.-.-)	3	0.302231	0.440294	FALSE	1	0.126364	0.552871	FALSE
CLJ1_3366	Universal_stress_protein_family_7	13	0.00157168	-1.23362	TRUE	7	0.596878	-0.364692	FALSE	9	4.54486e-05	-6.37852	TRUE
CLJ1_3367	FIG00955285:_hypothetical_protein					7	0.122983	0.655558	FALSE
CLJ1_3369	Aconitate_hydratase_2_(EC_4.2.1.3)_@_2-methylisocitrate_dehydratase_(EC_4.2.1.99)	47	0.543901	0.132159	FALSE	31	0.000516908	1.56623	TRUE	39	0.0211101	2.64949	FALSE
CLJ1_3372	lyase,_putative									7	3.49158e-06	-7.81455	TRUE
CLJ1_3377	Nitrite_reductase_[NAD(P)H]_large_subunit_(EC_1.7.1.4)	2	0.295241	-0.485057	FALSE
CLJ1_3381	Major_porin_and_structural_outer_membrane_porin_OprF	23	0.213861	0.320636	FALSE	37	0.0727788	-0.632392	FALSE	14	0.945123	-0.0554686	FALSE
CLJ1_3382	DNA-directed_RNA_polymerase_specialized_sigma_subunit,_sigma24-like	1	0.0768887	1.35791	FALSE	3	5.31362e-05	3.39501	TRUE
CLJ1_3383	CmpX	6	0.219928	-0.251766	FALSE	8	0.00534025	-0.797839	FALSE	1	0.405542	0.718131	FALSE
CLJ1_3385	Magnesium_and_cobalt_transport_protein_CorA					3	0.0064906	-1.09111	FALSE
CLJ1_3386	Ribonuclease_E_inhibitor_RraA	6	0.665794	-0.124017	FALSE					2	0.287442	-0.818767	FALSE
CLJ1_3387	Esterase/lipase/thioesterase_family_protein	3	0.322399	-0.887001	FALSE	7	0.00149445	-1.58444	TRUE
CLJ1_3388	Phosphoenolpyruvate_synthase_(EC_2.7.9.2)	39	0.952928	-0.0142787	FALSE	19	0.000625882	1.2448	TRUE	32	0.0117648	3.75339	FALSE
CLJ1_3390	FIG137360:_hypothetical_protein	5	0.0889475	0.591226	FALSE	5	0.0691801	0.83538	FALSE
CLJ1_3391	FIG008443:_hypothetical_protein	6	0.130786	0.345858	FALSE	7	0.0304338	1.12539	FALSE
CLJ1_3392	FIG139976:_hypothetical_protein	9	0.682686	0.110162	FALSE	17	0.0116676	-0.664493	FALSE
CLJ1_3393	FIG002781:_Alpha-L-glutamate_ligase_family_protein	7	0.582161	0.180194	FALSE	11	0.0238268	-0.557971	FALSE
CLJ1_3402	Para-aminobenzoate_synthase,_aminase_component_(EC_2.6.1.85)									2	0.975992	-0.0290171	FALSE
CLJ1_3403	Homoserine_kinase_(EC_2.7.1.39)	6	0.0407578	0.603168	FALSE
CLJ1_3405	Phosphoadenylyl-sulfate_reductase_[thioredoxin]_(EC_1.8.4.8)_/_Adenylyl-sulfate_reductase_[thioredoxin]_(EC_1.8.4.10)	6	0.0440572	0.793555	FALSE
CLJ1_3407	Cys_regulon_transcriptional_activator_CysB	10	0.100183	-0.424582	FALSE	4	0.0601052	0.472648	FALSE
CLJ1_3412	2-keto-3-deoxy-D-arabino-heptulosonate-7-_phosphate_synthase_I_alpha_(EC_2.5.1.54)	8	0.308245	0.226494	FALSE					9	0.0429656	2.37376	FALSE
CLJ1_3413	hypothetical_protein	4	0.204249	-0.642388	FALSE					2	0.0616113	-2.90698	FALSE
CLJ1_3414	Enoyl-CoA_hydratase/isomerase_family_protein	6	0.677411	0.169963	FALSE					6	0.565532	0.733941	FALSE
CLJ1_3416	FIG00953797:_hypothetical_protein	6	0.0900102	-0.849383	FALSE
CLJ1_3417	FIG00954121:_hypothetical_protein	4	0.650021	-0.291751	FALSE	4	0.000144175	-2.71396	TRUE
CLJ1_3420	glutamine_amidotransferase,_class_I	8	0.0271571	-0.946264	FALSE	4	0.017363	1.02719	FALSE
CLJ1_3421	Glutaredoxin					3	0.0169731	0.901846	FALSE
CLJ1_3434	Periplasmic_beta-glucosidase_(EC_3.2.1.21)	1	0.103693	-0.496681	FALSE
CLJ1_3435	Phosphoglycerol_transferase_and_related_proteins,_alkaline_phosphatase_superfamily	13	0.363827	0.237137	FALSE	31	0.0446871	0.558238	FALSE	5	0.412397	-0.706099	FALSE
CLJ1_3436	FIG00953791:_hypothetical_protein					4	0.380489	-0.380352	FALSE
CLJ1_3438	Spermidine_synthase_(EC_2.5.1.16)	8	0.296199	0.241287	FALSE					5	0.2355	1.73548	FALSE
CLJ1_3441	2,3-diketo-5-methylthiopentyl-1-phosphate_enolase-phosphatase_(EC_3.1.3.77)	3	0.373765	0.990268	FALSE					2	0.000956129	-3.66453	TRUE
CLJ1_3442	1,2-dihydroxy-3-keto-5-methylthiopentene_dioxygenase_(EC_1.13.11.54)	4	0.33827	-0.274364	FALSE
CLJ1_3443	Methylthioribulose-1-phosphate_dehydratase_(EC_4.2.1.109)	5	0.318477	0.324895	FALSE
CLJ1_3445	Chorismate_synthase_(EC_4.2.3.5)	9	0.939574	0.0186284	FALSE	4	0.251186	-0.428344	FALSE	7	0.800018	0.217709	FALSE
CLJ1_3447	FIG00957914:_hypothetical_protein					5	0.00368318	-0.89191	FALSE
CLJ1_3448	Protein-N(5)-glutamine_methyltransferase_PrmB,_methylates_LSU_ribosomal_protein_L3p	5	0.210237	0.259231	FALSE	4	0.417384	-0.382339	FALSE
CLJ1_3449	Isochorismatase_(EC_3.3.2.1)	9	0.250674	0.757079	FALSE					5	0.0200311	-2.29637	FALSE
CLJ1_3451	Smr_domain_protein					3	0.00349099	2.55873	TRUE
CLJ1_3452	GTP_cyclohydrolase_I_(EC_3.5.4.16)_type_1	9	0.130855	0.472601	FALSE	6	0.972153	-0.00993268	FALSE
CLJ1_3453	Hemerythrin-like_protein_PA1673	6	0.0101659	-1.4764	FALSE	3	0.370359	-0.897771	FALSE	1	0.00076062	-3.98743	TRUE
CLJ1_3457	IcmF-related_protein	3	0.863566	0.162109	FALSE	10	0.232017	0.731516	FALSE
CLJ1_3458	Outer_membrane_protein_ImpK/VasF,_OmpA/MotB_domain					4	0.7285	-0.31487	FALSE
CLJ1_3459	Uncharacterized_protein_ImpJ/VasE					1	0.0822513	1.22488	FALSE
CLJ1_3460	Type_VI_secretion_lipoprotein/VasD	3	0.0413231	1.79356	FALSE	5	0.43083	0.181968	FALSE
CLJ1_3461	Uncharacterized_protein_ImpI/VasC					4	0.305479	0.378373	FALSE
CLJ1_3463	Sigma-54_dependent_transcriptional_regulator					4	0.0056021	2.1443	TRUE
CLJ1_3464	ClpB_protein	15	0.0920189	1.60672	FALSE	29	0.0709154	0.806864	FALSE
CLJ1_3466	Protein_ImpG/VasA					2	0.00575358	-2.03415	TRUE
CLJ1_3468	Uncharacterized_protein_ImpC	18	0.0959405	1.71246	FALSE	13	0.000307656	2.23807	TRUE	1	0.156751	-1.11939	FALSE
CLJ1_3469	Uncharacterized_protein_ImpB	11	0.020848	3.85208	FALSE	3	0.000746099	2.90415	TRUE
CLJ1_3470	Uncharacterized_protein_ImpA					4	3.62878e-05	4.0789	TRUE
CLJ1_3472	Transcriptional_regulator,_GntR_family_domain_/_Aspartate_aminotransferase_(EC_2.6.1.1)	7	0.967884	0.0371298	FALSE	6	0.0108884	1.27203	FALSE
CLJ1_3473	Transcriptional_regulator,_MarR_family					2	0.0163266	-1.96927	FALSE
CLJ1_3474	FIG00961559:_hypothetical_protein					1	0.0450914	0.663308	FALSE
CLJ1_3484	Selenophosphate-dependent_tRNA_2-selenouridine_synthase	5	0.277973	0.377593	FALSE
CLJ1_3485	Selenide,water_dikinase_(EC_2.7.9.3)	9	0.661025	-0.102131	FALSE	5	0.00823949	2.46327	FALSE	4	0.229958	-0.98966	FALSE
CLJ1_3486	Phosphonate_ABC_transporter_phosphate-binding_periplasmic_component_(TC_3.A.1.9.1)	2	0.0948245	-3.18731	FALSE	3	0.789529	-0.224756	FALSE	2	0.36133	-1.07664	FALSE
CLJ1_3487	UPF0028_protein_YchK	1	0.140714	-0.961209	FALSE
CLJ1_3488	FIG00955416:_hypothetical_protein	4	0.00998785	2.06146	FALSE
CLJ1_3489	Glutaminase_(EC_3.5.1.2)	1	0.537613	-0.661032	FALSE					3	0.0263417	2.92514	FALSE
CLJ1_3491	Osmosensitive_K+_channel_histidine_kinase_KdpD_(EC_2.7.3.-)					4	0.278918	-0.391036	FALSE
CLJ1_3501	predicted_biotin_regulatory_protein_BioR_(GntR_family)					1	0.036094	0.884556	FALSE
CLJ1_3504	Type_IIA_topoisomerase_(DNA_gyrase/topo_II,_topoisomerase_IV),_A_subunit	2	0.926814	-0.0952244	FALSE	1	0.00993224	1.46921	FALSE	3	0.00123022	-3.4763	TRUE
CLJ1_3505	Glutathione_S-transferase_(EC_2.5.1.18)	3	0.470761	-0.186267	FALSE
CLJ1_3510	FIG002571:_4-hydroxybenzoyl-CoA_thioesterase_domain_protein	5	0.743953	0.111994	FALSE
CLJ1_3513	Lipase_(EC_3.1.1.3)	1	0.338083	0.390431	FALSE	3	0.372114	-0.269847	FALSE
CLJ1_3514	Glycerol-3-phosphate_dehydrogenase_[NAD(P)+]_(EC_1.1.1.94)	10	0.910024	0.0228433	FALSE
CLJ1_3516	Outer_membrane_receptor_proteins,_mostly_Fe_transport					5	0.00221974	-1.89477	TRUE
CLJ1_3517	FIG00953467:_hypothetical_protein					2	0.0398651	0.757907	FALSE
CLJ1_3518	Sensor_histidine_kinase/response_regulator					7	0.0709358	-0.522049	FALSE
CLJ1_3519	3-hydroxyacyl-[acyl-carrier-protein]_dehydratase,_FabA_form_(EC_4.2.1.59)	6	0.193114	-0.414856	FALSE	3	0.86445	-0.106169	FALSE	5	0.0438384	1.80888	FALSE
CLJ1_3520	3-oxoacyl-[acyl-carrier-protein]_synthase,_KASI_(EC_2.3.1.41)	18	0.151399	-0.339256	FALSE	5	0.231489	-0.860495	FALSE	17	0.0685853	1.7869	FALSE
CLJ1_3521	Methyl-accepting_chemotaxis_protein_I_(serine_chemoreceptor_protein)	6	0.0402252	-1.08108	FALSE	17	0.000485196	-1.41712	TRUE
CLJ1_3528	Isoquinoline_1-oxidoreductase_beta_subunit_(EC_1.3.99.16)					5	0.375206	0.698348	FALSE
CLJ1_3529	Isoquinoline_1-oxidoreductase_beta_subunit_(EC_1.3.99.16)					2	0.0136758	-2.40005	FALSE
CLJ1_3532	dienelactone_hydrolase_family_protein	8	0.0668753	-0.650499	FALSE					6	0.0930109	-1.81808	FALSE
CLJ1_3533	Chaperone_protein_HtpG	50	0.513316	-0.176851	FALSE	53	6.0901e-05	2.41839	TRUE	44	0.0245834	2.64429	FALSE
CLJ1_3534	Permeases_of_the_major_facilitator_superfamily					6	0.00425221	-1.47287	TRUE
CLJ1_3538	FIG00953885:_hypothetical_protein					3	0.0765274	-0.679688	FALSE
CLJ1_3539	Branched-chain_amino_acid_transport_system_carrier_protein	1	0.375009	0.587581	FALSE	2	0.0211684	-1.31476	FALSE
CLJ1_3541	Succinyl-CoA_ligase_[ADP-forming]_alpha_chain_(EC_6.2.1.5)	18	0.291273	0.209947	FALSE	13	0.218013	0.371093	FALSE	16	0.0939254	1.6044	FALSE
CLJ1_3542	Succinyl-CoA_ligase_[ADP-forming]_beta_chain_(EC_6.2.1.5)	24	0.62094	0.104184	FALSE	14	0.176421	-0.472233	FALSE	20	0.11094	1.65145	FALSE
CLJ1_3543	Dihydrolipoamide_dehydrogenase_of_2-oxoglutarate_dehydrogenase_(EC_1.8.1.4)	24	0.208604	-0.277309	FALSE	22	0.0771813	0.990199	FALSE	25	0.0696903	2.43467	FALSE
CLJ1_3544	Dihydrolipoamide_succinyltransferase_component_(E2)_of_2-oxoglutarate_dehydrogenase_complex_(EC_2.3.1.61)	23	0.756623	-0.0722749	FALSE	19	0.0224076	1.75757	FALSE	9	0.780087	-0.228521	FALSE
CLJ1_3545	2-oxoglutarate_dehydrogenase_E1_component_(EC_1.2.4.2)	43	0.593467	0.113316	FALSE	44	0.0350457	1.20309	FALSE	8	0.0391408	3.40866	FALSE
CLJ1_3546	Succinate_dehydrogenase_iron-sulfur_protein_(EC_1.3.99.1)	14	0.256841	0.250801	FALSE	16	0.0233148	-0.590949	FALSE	7	0.018085	-2.40027	FALSE
CLJ1_3547	Succinate_dehydrogenase_flavoprotein_subunit_(EC_1.3.99.1)	25	0.562491	-0.108999	FALSE	31	0.0820152	-0.436062	FALSE	19	0.0441189	2.41118	FALSE
CLJ1_3549	Succinate_dehydrogenase_cytochrome_b-556_subunit	3	0.479249	-0.19906	FALSE	4	0.89924	-0.0505005	FALSE
CLJ1_3550	Citrate_synthase_(si)_(EC_2.3.3.1)	21	0.592313	-0.112137	FALSE	5	0.333483	-0.604829	FALSE	17	0.0472496	2.41495	FALSE
CLJ1_3551	Collagenase_and_related_proteases	5	0.950507	-0.028468	FALSE	1	0.91314	-0.0724863	FALSE	4	0.00527566	-2.75785	FALSE
CLJ1_3553	FIG00959795:_hypothetical_protein					2	0.0251321	-2.27378	FALSE
CLJ1_3555	2-hydroxy-3-oxopropionate_reductase_(EC_1.1.1.60)	3	0.290111	-1.43333	FALSE
CLJ1_3557	FIG074102:_hypothetical_protein	3	0.394703	-0.187412	FALSE					2	0.792103	-0.198803	FALSE
CLJ1_3570	LSU_rRNA_2'-O-methyl-C2498_methyltransferase_RlmM	2	0.540199	0.200444	FALSE
CLJ1_3571	Aconitate_hydratase_(EC_4.2.1.3)	25	0.0975733	-0.535842	FALSE	3	0.310054	0.322205	FALSE	22	0.144591	2.00167	FALSE
CLJ1_3573	Aerotaxis_receptor_Aer	14	0.0198349	-0.94782	FALSE	18	0.00376265	-1.54509	TRUE
CLJ1_3574	Nucleoside-diphosphate-sugar_epimerases	11	0.0514187	2.83027	FALSE	11	0.0126602	1.20452	FALSE	3	0.186959	1.20453	FALSE
CLJ1_3576	Cytochrome_c_oxidase_subunit_CcoN_(EC_1.9.3.1)	4	0.419403	0.402744	FALSE	4	0.00769878	-1.89783	FALSE
CLJ1_3577	Cytochrome_c_oxidase_subunit_CcoO_(EC_1.9.3.1)	4	0.0017663	-1.49692	TRUE	12	0.000748854	-1.49155	TRUE
CLJ1_3579	Cytochrome_c_oxidase_subunit_CcoP_(EC_1.9.3.1)	12	0.000668502	-1.81923	TRUE	13	0.00132857	-3.82449	TRUE
CLJ1_3580	Cytochrome_c_oxidase_subunit_CcoN_(EC_1.9.3.1)	1	0.0258299	3.89199	FALSE
CLJ1_3581	Cytochrome_c_oxidase_subunit_CcoN_(EC_1.9.3.1)	2	0.0134565	1.36305	FALSE	2	0.244215	-0.375863	FALSE
CLJ1_3582	Cytochrome_c_oxidase_subunit_CcoO_(EC_1.9.3.1)	8	0.145606	-0.36123	FALSE	6	0.0568642	-0.518473	FALSE	2	0.0136365	-2.70297	FALSE
CLJ1_3583;CLJ1_3578	Cytochrome_c_oxidase_subunit_CcoQ_(EC_1.9.3.1)	1	0.100318	-0.557835	FALSE	1	0.503141	0.991599	FALSE
CLJ1_3584	Cytochrome_c_oxidase_subunit_CcoP_(EC_1.9.3.1)	13	0.624005	-0.136216	FALSE	18	0.00373715	-0.968347	FALSE	5	0.000277511	-4.04292	TRUE
CLJ1_3586	Type_cbb3_cytochrome_oxidase_biogenesis_protein_CcoG,_involved_in_Cu_oxidation	9	0.0609441	-0.799999	FALSE	13	0.00483762	-1.49501	TRUE
CLJ1_3587	Putative_analog_of_CcoH,_COG3198	5	0.00810892	-0.884306	FALSE	10	0.00119461	-1.14179	TRUE
CLJ1_3588	Type_cbb3_cytochrome_oxidase_biogenesis_protein_CcoI;_Copper-translocating_P-type_ATPase_(EC_3.6.3.4)					5	0.0190555	-0.790838	FALSE
CLJ1_3589	Type_cbb3_cytochrome_oxidase_biogenesis_protein_CcoS,_involved_in_heme_b_insertion	1	0.214047	-0.34348	FALSE	1	0.0028608	-1.54089	TRUE
CLJ1_3591	Coproporphyrinogen_III_oxidase,_oxygen-independent_(EC_1.3.99.22)	16	0.018784	-1.37793	FALSE	10	0.371117	-0.811643	FALSE
CLJ1_3593	Fumarate_and_nitrate_reduction_regulatory_protein	7	0.00495016	1.28508	FALSE	8	0.000576921	2.25496	TRUE	5	0.629114	0.363534	FALSE
CLJ1_3594	Adenine_phosphoribosyltransferase_(EC_2.4.2.7)	4	0.608478	0.307302	FALSE
CLJ1_3599	Oxidoreductase,_short-chain_dehydrogenase/reductase_family_(EC_1.1.1.-)					2	0.0381337	-0.733236	FALSE
CLJ1_3602	Recombination_protein_RecR	3	0.838757	0.143808	FALSE
CLJ1_3603	FIG000557:_hypothetical_protein_co-occurring_with_RecR	4	0.467664	-1.36481	FALSE
CLJ1_3604	DNA_polymerase_III_subunits_gamma_and_tau_(EC_2.7.7.7)	12	0.740086	0.0792165	FALSE	24	0.00104202	2.21401	TRUE
CLJ1_3614	Serine/threonine_protein_kinase	1	0.689729	-0.215141	FALSE	14	0.300358	-0.293464	FALSE
CLJ1_3616	TVG0570508_protein	12	0.047295	0.488446	FALSE	9	0.000338496	1.55141	TRUE	6	0.92374	-0.073187	FALSE
CLJ1_3617	FIG00959083:_hypothetical_protein	2	0.284709	0.382957	FALSE	3	0.046217	-0.576547	FALSE
CLJ1_3618	DNA_ligase_(EC_6.5.1.2)	14	0.0574321	0.568201	FALSE	20	7.58503e-05	2.64681	TRUE	7	0.000989089	3.87131	TRUE
CLJ1_3619	Cell_division_protein_ZipA	13	0.118192	0.579304	FALSE	15	0.299735	0.220772	FALSE
CLJ1_3620	Chromosome_partition_protein_smc	3	0.100631	0.987614	FALSE	8	0.00132405	1.93893	TRUE
CLJ1_3621	Transcriptional_regulator,_GntR_family	3	0.360588	0.533263	FALSE	2	0.000419106	3.13	TRUE
CLJ1_3625	Xanthine_dehydrogenase,_molybdenum_binding_subunit_(EC_1.17.1.4)	2	0.369881	1.10226	FALSE	2	0.0648862	1.0687	FALSE
CLJ1_3627	Guanine_deaminase_(EC_3.5.4.3)	7	0.67964	0.0894285	FALSE					8	0.974647	-0.0428272	FALSE
CLJ1_3628	Transcriptional_regulator,_GntR_family	7	0.765526	0.065974	FALSE	7	0.00950381	1.98939	FALSE
CLJ1_3629	FIG00966001:_hypothetical_protein	1	0.40617	1.50177	FALSE
CLJ1_3631	5-Hydroxyisourate_Hydrolase_(HIUase)_(EC_3.5.2.17)	2	0.391709	-0.866343	FALSE
CLJ1_3632	Uricase_(urate_oxidase)_(EC_1.7.3.3)	1	0.386526	0.501568	FALSE					2	0.94853	-0.0834455	FALSE
CLJ1_3640	Transcriptional_regulator_RutR_of_pyrimidine_catabolism_(TetR_family)	4	0.26399	0.326234	FALSE	4	0.045931	-0.591555	FALSE
CLJ1_3652	Aspartate_ammonia-lyase_(EC_4.3.1.1)	12	0.914194	0.0918324	FALSE	12	0.0385998	0.629668	FALSE
CLJ1_3653	Sulfate-binding_protein_Sbp	14	0.87886	0.0498832	FALSE	12	0.522465	-0.311207	FALSE	15	0.145174	-1.16174	FALSE
CLJ1_3657	Cytochrome_c_heme_lyase_subunit_CcmH					3	0.0115931	-0.789626	FALSE
CLJ1_3658	Cytochrome_c_heme_lyase_subunit_CcmH	12	0.566361	-0.2023	FALSE	17	0.0425391	-0.660519	FALSE
CLJ1_3659	Cytochrome_c_heme_lyase_subunit_CcmL	2	0.336259	-0.350618	FALSE	5	0.936209	0.0196649	FALSE
CLJ1_3660	Cytochrome_c-type_biogenesis_protein_CcmG/DsbE,_thiol:disulfide_oxidoreductase	3	0.822681	-0.0772146	FALSE	7	0.119891	-0.385359	FALSE
CLJ1_3661	Cytochrome_c_heme_lyase_subunit_CcmF					2	0.00241833	-1.06495	TRUE
CLJ1_3662	Cytochrome_c-type_biogenesis_protein_CcmE,_heme_chaperone	2	0.727915	-0.0996385	FALSE	1	0.0343632	-0.577606	FALSE
CLJ1_3664	Cytochrome_c-type_biogenesis_protein_CcmC,_putative_heme_lyase_for_CcmE					2	0.0802431	-0.603966	FALSE
CLJ1_3666	ABC_transporter_involved_in_cytochrome_c_biogenesis,_ATPase_component_CcmA					7	0.0325708	-0.662792	FALSE
CLJ1_3670	probable_short-chain_dehydrogenase	2	0.222206	-0.486904	FALSE
CLJ1_3675	Glutathione_S-transferase_(EC_2.5.1.18)	2	0.184038	1.12049	FALSE	2	6.30751e-06	3.17221	TRUE
CLJ1_3676	FIG00953562:_hypothetical_protein	1	0.724707	0.132162	FALSE	6	0.0825791	-0.550737	FALSE
CLJ1_3677	Positive_regulator_of_CheA_protein_activity_(CheW)	9	0.114421	-0.553727	FALSE	6	0.894813	0.0393655	FALSE	6	0.00927113	-4.15095	FALSE
CLJ1_3679	Chromosome_(plasmid)_partitioning_protein_ParA	4	0.320122	-0.502442	FALSE	4	0.0139047	1.14621	FALSE
CLJ1_3680	Flagellar_motor_rotation_protein_MotB					7	0.00107664	-1.19659	TRUE
CLJ1_3681	Flagellar_motor_rotation_protein_MotA					5	0.000806329	-1.37683	TRUE
CLJ1_3682	Chemotaxis_response_regulator_protein-glutamate_methylesterase_CheB_(EC_3.1.1.61)	9	0.0403876	-1.086	FALSE	9	0.00834999	0.746009	FALSE	8	0.439824	0.612113	FALSE
CLJ1_3683	Signal_transduction_histidine_kinase_CheA_(EC_2.7.3.-)	16	0.0151766	-0.597587	FALSE	15	0.140214	0.670294	FALSE
CLJ1_3685	Chemotaxis_response_-_phosphatase_CheZ	11	0.0460241	-0.503142	FALSE	5	0.124916	0.522516	FALSE
CLJ1_3686	Chemotaxis_regulator_-_transmits_chemoreceptor_signals_to_flagelllar_motor_components_CheY	2	0.131094	-0.922708	FALSE	3	0.0104722	1.17116	FALSE	2	0.000893338	-4.10715	TRUE
CLJ1_3687	RNA_polymerase_sigma_factor_for_flagellar_operon	6	0.977092	-0.00685164	FALSE					2	0.0724248	-2.45547	FALSE
CLJ1_3688	Flagellar_synthesis_regulator_FleN	8	0.0112102	-0.810764	FALSE	6	0.0148434	0.830871	FALSE
CLJ1_3689	Flagellar_biosynthesis_protein_FlhF					6	0.312034	-0.615048	FALSE
CLJ1_3690	Flagellar_biosynthesis_protein_FlhA	3	0.214831	-0.970304	FALSE	19	0.00134474	-1.24172	TRUE
CLJ1_3691	Beta-propeller_domains_of_methanol_dehydrogenase_type					4	0.235162	0.467092	FALSE
CLJ1_3692	Beta-propeller_domains_of_methanol_dehydrogenase_type					2	0.993907	-0.00694728	FALSE
CLJ1_3696	Flagellar_biosynthesis_protein_FliP					3	0.000729801	-1.93877	TRUE
CLJ1_3697	Flagellar_biosynthesis_protein_FliQ					2	0.353225	-0.32085	FALSE
CLJ1_3698	Flagellar_motor_switch_protein_FliN	3	0.605814	0.168094	FALSE
CLJ1_3699	Flagellar_motor_switch_protein_FliM	4	0.0303899	-0.57397	FALSE	13	0.07458	0.538008	FALSE
CLJ1_3700	Flagellar_biosynthesis_protein_FliL	2	0.896821	-0.103668	FALSE	6	0.0018783	-1.09358	TRUE
CLJ1_3703	Flagellar_hook-length_control_protein_FliK	3	0.00155546	1.95394	TRUE					5	0.0426084	-3.29619	FALSE
CLJ1_3704	FIG00959393:_hypothetical_protein	5	0.502274	0.301701	FALSE	2	0.654582	-0.145184	FALSE	2	3.61217e-05	-6.37098	TRUE
CLJ1_3711	Membrane_bound_c-di-GMP_receptor_LapD					14	0.123884	-0.46345	FALSE
CLJ1_3712	N-acyl-L-homoserine_lactone_synthetase_LasI					3	0.113962	0.499665	FALSE
CLJ1_3714	N-3-oxododecanoyl-L-homoserine_lactone_quorum-sensing_transcriptional_activator_@_Transcriptional_regulator_LasR	4	0.0974169	-0.828262	FALSE	4	0.013538	0.87343	FALSE
CLJ1_3715	Ca_ion_P-type_ATPase					6	0.00697119	-1.79854	FALSE
CLJ1_3733	Agmatinase_(EC_3.5.3.11)	1	0.156931	-1.40085	FALSE
CLJ1_3747	potassium_efflux_system_KefA					2	0.00517954	-1.13911	TRUE
CLJ1_3748	Methyltransferase_(EC_2.1.1.-)	2	0.771174	0.157301	FALSE
CLJ1_3787	VgrG_protein	16	0.0801089	0.751849	FALSE	13	0.87236	-0.0473882	FALSE	15	0.186001	2.63515	FALSE
CLJ1_3798	FIG00956193:_hypothetical_protein									33	0.874911	0.157708	FALSE
CLJ1_3799	FIG00954416:_hypothetical_protein					1	0.30345	0.937518	FALSE
CLJ1_3802	FIG00953532:_hypothetical_protein	1	0.242543	0.528448	FALSE
CLJ1_3805	Carboxymuconolactone_decarboxylase_family_protein	2	0.237167	-0.745872	FALSE
CLJ1_3807	Integral_membrane_protein	3	0.012458	1.37355	FALSE	2	0.142727	0.524552	FALSE
CLJ1_3808	putative_unknown_enzyme	4	0.0682979	-0.743998	FALSE	3	9.31304e-05	1.94617	TRUE
CLJ1_3810	FIG00959406:_hypothetical_protein									3	0.00836365	3.26011	FALSE
CLJ1_3815	Fructose-bisphosphate_aldolase_class_II_(EC_4.1.2.13)	19	0.742744	0.0658879	FALSE	6	0.0564527	-0.960824	FALSE	17	0.113708	1.22513	FALSE
CLJ1_3816	Lipoprotein,_putative					1	0.902937	0.098966	FALSE
CLJ1_3818	Phosphoglycerate_kinase_(EC_2.7.2.3)	18	0.801397	-0.0687564	FALSE	2	0.68338	-0.290723	FALSE	15	0.776539	0.291671	FALSE
CLJ1_3819	D-erythrose-4-phosphate_dehydrogenase	3	0.000724346	1.40786	TRUE					2	0.859059	0.189063	FALSE
CLJ1_3821	FIG00957958:_hypothetical_protein	3	0.979029	0.00768335	FALSE	7	0.00340905	2.45408	TRUE
CLJ1_3822	Transketolase_(EC_2.2.1.1)	28	0.833748	-0.0581363	FALSE	14	0.000682076	-1.43307	TRUE	24	0.0256338	3.42394	FALSE
CLJ1_3824	Transcriptional_regulator,_ArsR_family_/_Methyltransferase_fusion					5	0.0611902	1.50684	FALSE
CLJ1_3825	S-adenosylmethionine_synthetase_(EC_2.5.1.6)	19	0.0734767	-0.420591	FALSE	9	0.0446711	-0.955552	FALSE	17	0.076269	1.898	FALSE
CLJ1_3826	L-fuco-beta-pyranose_dehydrogenase_(EC_1.1.1.122)					3	0.693384	0.345836	FALSE
CLJ1_3829	Protein_yqjC_precursor	1	0.645314	-0.303405	FALSE	1	0.345022	1.00788	FALSE
CLJ1_3830	Cytochrome_c556	2	0.35408	0.477816	FALSE	3	0.0615261	-0.591799	FALSE
CLJ1_3831	probable_membrane_protein_NMA1176	1	0.546781	0.778407	FALSE	1	0.510577	0.165948	FALSE
CLJ1_3834	LemA_family_protein	11	0.00193203	1.14439	TRUE	14	0.254108	0.291655	FALSE	2	0.00233074	-3.33723	FALSE
CLJ1_3835	Beta-propeller_domains_of_methanol_dehydrogenase_type	3	0.0548932	0.590674	FALSE	9	0.220546	0.363997	FALSE
CLJ1_3837	Nucleoside-diphosphate-sugar_epimerases					9	0.000216478	-2.36119	TRUE
CLJ1_3838	Sensory_box_transcriptional_regulator,_LuxR_family	1	0.000990235	-2.13229	TRUE
CLJ1_3845	Nitric_oxide_-responding_transcriptional_regulator_Dnr_(Crp/Fnr_family)	4	0.208412	-0.75429	FALSE	1	0.294634	0.439757	FALSE
CLJ1_3848	Nitric_oxide_reductase_activation_protein_NorD	3	0.019861	-2.7501	FALSE
CLJ1_3850	Nitric-oxide_reductase_subunit_C_(EC_1.7.99.7)	5	0.339672	-0.89607	FALSE
CLJ1_3853	Nitric_oxide_reductase_activation_protein_NorQ	9	0.774668	-0.495262	FALSE
CLJ1_3854	Cytochrome_cd1_nitrite_reductase_(EC:1.7.2.1)	28	0.0406473	-1.341	FALSE	2	0.523116	-1.74117	FALSE	4	0.0250072	4.05353	FALSE
CLJ1_3857	Heme_d1_biosynthesis_protein_NirF	6	0.187998	-0.64438	FALSE	9	0.00169388	-3.95029	TRUE
CLJ1_3859	Heme_d1_biosynthesis_protein_NirL	2	0.440302	0.208944	FALSE
CLJ1_3862	Heme_d1_biosynthesis_protein_NirJ	3	0.00103972	-2.59686	TRUE
CLJ1_3863	Uroporphyrinogen-III_methyltransferase_(EC_2.1.1.107)	3	0.0477996	-0.955396	FALSE
CLJ1_3865	Acyl-CoA_dehydrogenase_(EC_1.3.8.7)	5	0.31583	-0.401524	FALSE					6	0.00576825	3.89817	FALSE
CLJ1_3867	Acyl-CoA_dehydrogenase_(EC_1.3.8.7)									2	0.222005	1.55757	FALSE
CLJ1_3868	Acyl-CoA_dehydrogenase_(EC_1.3.8.7)	13	0.470598	-0.236614	FALSE	2	0.0411723	1.01917	FALSE	11	0.0288464	3.60555	FALSE
CLJ1_3869	FIG00954771:_hypothetical_protein									3	0.0209237	-4.35163	FALSE
CLJ1_3873	8-amino-7-oxononanoate_synthase_(EC_2.3.1.47)	4	0.568128	-0.26327	FALSE
CLJ1_3874	Biotin_synthase_(EC_2.8.1.6)	11	0.112576	0.551629	FALSE	6	0.00301954	2.70405	TRUE	6	0.270602	0.897614	FALSE
CLJ1_3877	Biotin_carboxylase_(EC_6.3.4.14)					9	0.359083	0.52081	FALSE
CLJ1_3879	Lactam_utilization_protein_LamB	1	0.252565	0.54471	FALSE
CLJ1_3884	DNA-binding_domain_of_ModE_/_Molybdate-binding_domain_of_ModE	2	0.51011	-0.640594	FALSE	4	0.329508	0.545816	FALSE
CLJ1_3885	YihE_protein,_required_for_LPS_synthesis	4	0.257484	0.235613	FALSE
CLJ1_3887	Glycine_cleavage_system_transcriptional_antiactivator_GcvR	1	0.612965	-0.505655	FALSE					1	0.00550731	-2.89726	FALSE
CLJ1_3889	Malate_synthase_G_(EC_2.3.3.9)	28	0.613258	-0.180956	FALSE					23	0.0785771	2.17632	FALSE
CLJ1_3895	Glutathione_S-transferase_family_protein	7	0.834648	-0.0427825	FALSE	10	0.0103902	2.21651	FALSE
CLJ1_3897	Transmembrane_sensor					1	0.101185	-0.799401	FALSE
CLJ1_3898	Ferrichrome-iron_receptor					9	0.00409657	-4.20898	TRUE
CLJ1_3899	NADH_dehydrogenase_(EC_1.6.99.3)	7	0.0689347	-0.50389	FALSE	4	0.0367619	-0.77061	FALSE
CLJ1_3903	Putative_outer_membrane_lipoprotein	3	0.769802	0.0709655	FALSE	11	0.00448193	-0.924265	FALSE
CLJ1_3906	FIG002283:_Isochorismatase_family_protein	2	0.00273353	3.26792	TRUE
CLJ1_3912	FIG00960106:_hypothetical_protein	3	0.000285984	2.66591	TRUE					4	0.000616496	-5.91157	TRUE
CLJ1_3915	Thioredoxin_reductase_(EC_1.8.1.9)	4	0.384757	-0.250393	FALSE	7	0.00146911	3.0898	TRUE
CLJ1_3917	ATPase_associated_with_various_cellular_activities,_AAA_5	11	0.341017	0.194633	FALSE	19	5.11707e-05	1.9926	TRUE
CLJ1_3919	Cysteine_synthase_(EC_2.5.1.47)	9	0.989945	-0.00277966	FALSE	3	0.582044	0.28674	FALSE	10	0.874692	-0.196339	FALSE
CLJ1_3920	L-lysine_permease					1	0.0483382	-1.33699	FALSE
CLJ1_3928	Non-heme_chloroperoxidase_(EC_1.11.1.10)									3	0.00429179	-2.96923	FALSE
CLJ1_3931	hypothetical_protein	4	0.0255023	0.669694	FALSE	11	0.0246032	-0.742509	FALSE
CLJ1_3943	Isocitrate_dehydrogenase_phosphatase_(EC_2.7.11.5)/kinase_(EC_3.1.3.-)	2	0.203421	-0.551429	FALSE					2	0.440129	-0.820058	FALSE
CLJ1_3944	Erythronate-4-phosphate_dehydrogenase_(EC_1.1.1.290)	4	0.144217	-0.909667	FALSE
CLJ1_3948	Cobalt/zinc/cadmium_efflux_RND_transporter,_membrane_fusion_protein,_CzcB_family					4	0.0883963	0.604519	FALSE
CLJ1_3949	Cobalt-zinc-cadmium_resistance_protein_CzcA;_Cation_efflux_system_protein_CusA					7	0.00853286	-2.59875	FALSE
CLJ1_3951	Phenazine_biosynthesis_protein_PhzF_like	1	0.102698	1.22286	FALSE
CLJ1_3952	Outer_membrane_receptor_proteins,_likely_involved_in_siderophore_uptake					24	0.000139791	-2.94386	TRUE
CLJ1_3955	Multidrug_and_toxin_extrusion_(MATE)_family_efflux_pump_YdhE/NorM					2	0.0490612	-0.510493	FALSE
CLJ1_3958	PhnB_protein;_putative_DNA_binding_3-demethylubiquinone-9_3-methyltransferase_domain_protein	1	0.954781	0.0297616	FALSE
CLJ1_3959	tRNA_proofreading_protein_STM4549					1	1.1138e-06	4.56949	TRUE
CLJ1_3975	Short-chain_dehydrogenase/reductase_SDR	5	0.59273	-0.219191	FALSE					6	0.0279309	-2.79132	FALSE
CLJ1_3976	FIG00953314:_hypothetical_protein	2	0.46743	-0.87305	FALSE	2	0.000821596	-5.01662	TRUE
CLJ1_3978	Glutamate_Aspartate_periplasmic_binding_protein_precursor_GltI_(TC_3.A.1.3.4)	17	0.0327865	-0.648741	FALSE	2	0.0552391	1.00964	FALSE	19	0.00499009	-3.48804	FALSE
CLJ1_3979	Glutamate_Aspartate_transport_system_permease_protein_GltJ_(TC_3.A.1.3.4)	5	0.270386	-0.41031	FALSE	6	0.209686	-0.34688	FALSE
CLJ1_3980	Glutamate_Aspartate_transport_system_permease_protein_GltK_(TC_3.A.1.3.4)	1	0.475146	-0.297331	FALSE	3	0.0428528	-0.659191	FALSE
CLJ1_3981	Glutamate_Aspartate_transport_ATP-binding_protein_GltL_(TC_3.A.1.3.4)	5	0.210101	-0.383699	FALSE	7	0.126579	-0.554386	FALSE
CLJ1_3982	Gamma-glutamyltranspeptidase_(EC_2.3.2.2)	10	0.0267392	-0.787485	FALSE					11	2.32208e-05	-5.93959	TRUE
CLJ1_3983	L-asparaginase_(EC_3.5.1.1)	11	0.00420613	-0.932264	FALSE	5	0.0219549	-2.48381	FALSE	10	0.00657161	-2.72877	FALSE
CLJ1_3984	Signal_transduction_histidine_kinase_regulating_C4-dicarboxylate_transport_system_(EC_2.7.13.3)					3	0.00726152	-1.16114	FALSE
CLJ1_3985	Two_component,_Sigma-54_Specific,_central_transcriptional_regulator_of_acidic_amino_acid_uptake	2	0.521022	-0.255951	FALSE	5	0.000302589	2.94252	TRUE
CLJ1_3990	Magnesium_and_cobalt_efflux_protein_CorC					3	0.0098111	2.58881	FALSE
CLJ1_3996	DNA/RNA_endonuclease_G,_NUC1					2	0.1573	-0.38855	FALSE
CLJ1_3999	FIG00958091:_hypothetical_protein	3	8.35486e-06	6.8267	TRUE	5	5.78047e-06	6.47434	TRUE
CLJ1_4005	Cytochrome_O_ubiquinol_oxidase_subunit_I_(EC_1.10.3.-)	1	0.798336	-0.226919	FALSE	9	0.113792	-0.678413	FALSE
CLJ1_4006	Cytochrome_O_ubiquinol_oxidase_subunit_II_(EC_1.10.3.-)	4	0.652175	-0.18308	FALSE	7	0.224794	-0.457266	FALSE
CLJ1_4009	Transcriptional_regulator,_TetR_family	1	0.54023	-0.3941	FALSE
CLJ1_4013	Phosphonoacetaldehyde_hydrolase_(EC_3.11.1.1)	2	0.0126323	2.25784	FALSE
CLJ1_4016	FIG00957132:_hypothetical_protein					1	0.026472	-2.24061	FALSE
CLJ1_4017	Glutamine_amidotransferase,_class-II	2	0.0458821	0.872509	FALSE					1	0.656028	0.374256	FALSE
CLJ1_4019	Permeases_of_the_major_facilitator_superfamily	1	0.376743	0.373586	FALSE	3	0.727682	0.123549	FALSE
CLJ1_4020	Protease_II_(EC_3.4.21.83)	19	0.972432	-0.00866974	FALSE					20	0.0477547	3.01462	FALSE
CLJ1_4029	Protein_YcgL	1	0.624613	-0.54761	FALSE
CLJ1_4030	Ribonuclease_D_(EC_3.1.26.3)	7	0.904321	0.0645061	FALSE					3	0.773356	-0.352298	FALSE
CLJ1_4032	Strictosidine_synthase_precursor_(EC_4.3.3.2)	15	0.895062	-0.0496762	FALSE	13	0.089552	-0.38638	FALSE
CLJ1_4033	Thiosulfate_sulfurtransferase,_rhodanese_(EC_2.8.1.1)	8	0.835889	0.0603461	FALSE	3	0.775305	0.183988	FALSE	2	0.705957	-0.412749	FALSE
CLJ1_4036	Long-chain_fatty_acid_transport_protein	20	0.150291	-0.498608	FALSE	23	0.00854225	-0.96027	FALSE	15	0.211228	1.0492	FALSE
CLJ1_4037	Glutathione_peroxidase_family_protein									7	0.0193392	-3.02508	FALSE
CLJ1_4041	Transcriptional_regulator,_TetR_family	1	0.418709	0.603996	FALSE
CLJ1_4043	Cobalamin_synthase_(EC_2.7.8.26)					2	0.132605	-1.47663	FALSE
CLJ1_4048	Cobyric_acid_synthase_(EC_6.3.5.10)					3	0.000189637	1.9813	TRUE
CLJ1_4050	Adenosylcobinamide-phosphate_synthase_(EC_6.3.1.10)					3	0.0108622	-0.817764	FALSE
CLJ1_4052	Cobyrinic_acid_A,C-diamide_synthase					6	0.000311963	2.96994	TRUE
CLJ1_4053	Cob(I)alamin_adenosyltransferase_(EC_2.5.1.17)	3	0.0626581	2.1288	FALSE	1	0.0581681	-1.03099	FALSE
CLJ1_4054	Outer_membrane_vitamin_B12_receptor_BtuB	3	0.0558895	-1.56308	FALSE	19	0.000181056	-1.73468	TRUE	2	0.54642	0.441736	FALSE
CLJ1_4056	Predicted_regulator_PutR_for_proline_utilization,_GntR_family					2	0.202323	-0.961812	FALSE
CLJ1_4074	Delta_1-piperideine-2-carboxylate_reductase_(EC_1.5.1.21)_/_Delta_1-pyrroline-2-carboxylate_reductase_(EC_1.5.1.1)	2	0.229763	-0.381598	FALSE
CLJ1_4076	Alkaline_proteinase_inhibitor_precursor	4	0.198438	-0.655226	FALSE					1	0.0573158	-2.01514	FALSE
CLJ1_4077	Secreted_alkaline_metalloproteinase_(EC_3.4.24.-),_PrtA/B/C/G_homolog									11	8.72546e-05	-6.28683	TRUE
CLJ1_4080	ABC-type_protease_exporter,_ATP-binding_component_PrtD/AprD	2	0.086647	1.84448	FALSE	2	0.297288	0.985464	FALSE
CLJ1_4089	FIG00957548:_hypothetical_protein	4	0.0355375	0.557266	FALSE
CLJ1_4095	FIG00959294:_hypothetical_protein	2	0.250083	0.712569	FALSE	2	0.362817	1.20608	FALSE
CLJ1_4099	hypothetical_protein					2	0.0171301	-1.27949	FALSE
CLJ1_4102	Membrane-bound_lytic_murein_transglycosylase_A_precursor_(EC_3.2.1.-)	3	0.797222	0.128754	FALSE	9	0.200463	-0.32233	FALSE
CLJ1_4108	Glutathione-regulated_potassium-efflux_system_protein_KefB					11	0.761289	-0.0760024	FALSE
CLJ1_4109	FIG00954155:_hypothetical_protein	6	0.0426012	0.815148	FALSE	4	0.00228117	3.44692	TRUE
CLJ1_4111	FIG00553873:_hypothetical_protein	3	0.786797	0.127101	FALSE					2	0.0246215	-3.36546	FALSE
CLJ1_4113	Nicotinamidase_family_protein_YcaC	8	0.738701	0.0960198	FALSE					6	9.54447e-05	-5.99416	TRUE
CLJ1_4120	NG,NG-dimethylarginine_dimethylaminohydrolase_1_(EC_3.5.3.18)	3	0.217919	-1.39429	FALSE
CLJ1_4122	DNA-3-methyladenine_glycosylase_(EC_3.2.2.20)	5	0.847775	0.10185	FALSE
CLJ1_4123	tRNA(Cytosine32)-2-thiocytidine_synthetase	7	0.0444048	0.525266	FALSE	13	0.0116531	1.25052	FALSE
CLJ1_4133	Aerobic_C4-dicarboxylate_transporter_for_fumarate,_L-malate,_D-malate,_succunate,_aspartate	3	0.134101	-0.868556	FALSE	7	0.0141142	-1.62663	FALSE
CLJ1_4135	FIG00958048:_hypothetical_protein					11	0.00485539	-1.22504	TRUE
CLJ1_4136	Sensor_protein_PhoQ_(EC_2.7.13.3)	6	0.384581	0.603783	FALSE	10	0.0350928	-0.592886	FALSE
CLJ1_4137	Transcriptional_regulatory_protein_PhoP	16	0.150751	0.994446	FALSE	12	0.00215157	1.93634	TRUE	7	0.0380493	-1.83496	FALSE
CLJ1_4138	outer_membrane_protein_H1	13	0.558441	0.543371	FALSE	17	0.000294855	-1.6169	TRUE	10	0.950392	-0.0635857	FALSE
CLJ1_4142	Periplasmic_nitrate_reductase_precursor_(EC_1.7.99.4)					3	0.000347106	-2.21071	TRUE
CLJ1_4145	Membrane-bound_lytic_murein_transglycosylase_B_precursor_(EC_3.2.1.-)	17	0.308279	-0.673019	FALSE	17	0.237097	0.295031	FALSE	7	0.569646	-0.552479	FALSE
CLJ1_4147	Membrane_protein_TerC,_possibly_involved_in_tellurium_resistance					1	0.718919	0.144195	FALSE
CLJ1_4148	Arachidonate_15-lipoxygenase_precursor_(EC_1.13.11.33)					2	0.137714	-1.42416	FALSE
CLJ1_4152	Dienelactone_hydrolase_family									2	0.00267676	-3.13005	FALSE
CLJ1_4153	4'-phosphopantetheinyl_transferase_entD_(EC_2.7.8.-);_Holo-[acyl-carrier_protein]_synthase,_alternative_(EC_2.7.8.7)					5	0.00688205	1.6856	FALSE
CLJ1_4154	HesA/MoeB/ThiF_family_protein_related_to_EC-YgdL	1	0.666947	-0.188641	FALSE	2	0.0183652	1.24116	FALSE
CLJ1_4155	N-succinyl-L,L-diaminopimelate_desuccinylase_(EC_3.5.1.18)	5	0.534769	-0.138247	FALSE					7	0.081641	2.30871	FALSE
CLJ1_4156	Ribosomal_RNA_large_subunit_methyltransferase_A_(EC_2.1.1.51)	2	0.288539	0.539118	FALSE	4	0.11628	1.60618	FALSE
CLJ1_4158	Cold_shock_protein_CspA	6	0.0332885	-0.546928	FALSE	2	0.148762	-0.964429	FALSE	5	0.170371	-1.12308	FALSE
CLJ1_4159	Sensor_histidine_kinase					3	0.166556	-0.509153	FALSE
CLJ1_4162	Ribonucleotide_reductase_of_class_Ia_(aerobic),_alpha_subunit_(EC_1.17.4.1)	47	0.343481	0.219974	FALSE	40	0.00195739	1.08351	TRUE	37	0.0187513	3.79672	FALSE
CLJ1_4163	Ribonucleotide_reductase_of_class_Ia_(aerobic),_beta_subunit_(EC_1.17.4.1)	22	0.810092	-0.0554601	FALSE	13	0.0075117	1.26367	FALSE	13	0.89969	-0.121907	FALSE
CLJ1_4164	hypothetical_protein	15	0.0258991	-0.695254	FALSE	22	0.0107498	0.814533	FALSE
CLJ1_4166	FIG00955756:_hypothetical_protein									1	0.00606553	-2.71347	FALSE
CLJ1_4170	2-aminoethylphosphonate_uptake_and_metabolism_regulator					2	0.0340368	0.786367	FALSE
CLJ1_4172	Ureidoglycine_aminohydrolase	2	0.0860581	-0.493144	FALSE
CLJ1_4178	putative_aldo/keto_reductase	4	0.932854	0.0300818	FALSE					2	0.104978	1.4438	FALSE
CLJ1_4179	FIG00955550:_hypothetical_protein					3	0.147256	0.671802	FALSE
CLJ1_4181	Deoxyguanosinetriphosphate_triphosphohydrolase_(EC_3.1.5.1),_subgroup_1	5	0.00161831	-1.30243	TRUE					1	0.66873	0.36065	FALSE
CLJ1_4183	FIG00964654:_hypothetical_protein	4	0.0228159	-1.69561	FALSE
CLJ1_4184	Peptide_deformylase_(EC_3.5.1.88)	6	0.00745349	1.09638	FALSE
CLJ1_4187	Integral_membrane_protein_YfiB	7	0.00306	1.01965	TRUE	9	0.013683	-0.689593	FALSE
CLJ1_4190	FIG00958464:_hypothetical_protein	2	0.951455	-0.0247716	FALSE
CLJ1_4191	Phosphoglycerol_transferase_and_related_proteins,_alkaline_phosphatase_superfamily					1	0.51653	-0.339859	FALSE
CLJ1_4193	probable_ATP-binding/permease_fusion_ABC_transporter					2	0.148795	0.492668	FALSE
CLJ1_4205	Flagellum-specific_ATP_synthase_FliI					4	0.0827896	0.846241	FALSE
CLJ1_4206	Flagellar_assembly_protein_FliH	3	0.040431	-1.06629	FALSE
CLJ1_4207	Flagellar_motor_switch_protein_FliG	6	0.00996115	-0.856392	FALSE	7	0.000825295	-2.1527	TRUE
CLJ1_4208	Flagellar_M-ring_protein_FliF	7	0.0111804	-1.2664	FALSE	16	0.000821023	-1.39586	TRUE
CLJ1_4209	Flagellar_hook-basal_body_complex_protein_FliE									1	0.000216187	-5.05245	TRUE
CLJ1_4211	Flagellar_regulatory_protein_FleQ	10	0.0567281	-0.998833	FALSE	11	0.779225	0.0733575	FALSE
CLJ1_4212	Flagellar_sensor_histidine_kinase_FleS					4	0.187749	0.794847	FALSE
CLJ1_4213	Flagellar_regulatory_protein_FleQ	18	0.108346	-0.743015	FALSE	12	0.0128369	0.818677	FALSE
CLJ1_4215	Flagellar_biosynthesis_protein_FliS	6	0.089418	-0.428405	FALSE	3	0.648587	0.260206	FALSE	2	0.000815289	-4.48812	TRUE
CLJ1_4216	Flagellar_hook-associated_protein_FliD	21	0.325037	-0.281293	FALSE	12	0.303731	0.475187	FALSE	34	0.0452736	-1.94228	FALSE
CLJ1_4217	Flagellin_protein_FlaG	3	0.0313112	2.96357	FALSE					8	0.00987442	-3.63254	FALSE
CLJ1_4218	Flagellin_protein_FlaB/FliC	21	0.0374894	0.916424	FALSE	20	0.00526851	1.88163	TRUE	32	0.170473	-1.19104	FALSE
CLJ1_4223	Flagellar_hook-associated_protein_FlgK	10	0.645383	0.233315	FALSE	3	0.199948	0.719845	FALSE	39	0.0282557	-2.20505	FALSE
CLJ1_4224	Flagellar_protein_FlgJ_[peptidoglycan_hydrolase]_(EC_3.2.1.-)									10	0.00102737	-3.81276	TRUE
CLJ1_4225	Flagellar_P-ring_protein_FlgI	6	0.0472526	-0.537356	FALSE	11	0.00105719	-1.70719	TRUE	1	0.95064	-0.0687878	FALSE
CLJ1_4226	Flagellar_L-ring_protein_FlgH	4	0.00655289	-0.848336	FALSE	6	0.00140843	-1.93225	TRUE
CLJ1_4227	Flagellar_basal-body_rod_protein_FlgG					2	0.0971646	-2.04768	FALSE	10	0.0147531	-2.54804	FALSE
CLJ1_4228	Flagellar_basal-body_rod_protein_FlgF									7	0.00341457	-3.0814	FALSE
CLJ1_4229	Flagellar_hook_protein_FlgE	8	0.0227812	-0.702286	FALSE	6	5.4181e-05	-2.51257	TRUE	21	0.0509226	-1.87908	FALSE
CLJ1_4230	Flagellar_basal-body_rod_modification_protein_FlgD									8	0.020855	-2.31092	FALSE
CLJ1_4231	Flagellar_basal-body_rod_protein_FlgC	1	0.651673	-0.347983	FALSE					3	2.03561e-05	-7.25216	TRUE
CLJ1_4232	Flagellar_basal-body_rod_protein_FlgB									2	0.00064437	-5.70798	TRUE
CLJ1_4233	FIG00954070:_hypothetical_protein	3	0.0342272	-0.72048	FALSE					2	0.0021359	-4.60044	FALSE
CLJ1_4234	FIG00955830:_hypothetical_protein	1	0.474187	0.154783	FALSE
CLJ1_4235	High-affinity_leucine-specific_transport_system,_periplasmic_binding_protein_LivK_(TC_3.A.1.4.1)	15	0.00505298	-0.959277	FALSE	5	0.0588409	-2.10557	FALSE	15	0.00539638	-2.59293	FALSE
CLJ1_4237	Branched-chain_amino_acid_transport_system_permease_protein_LivM_(TC_3.A.1.4.1)					5	0.00536263	-1.80876	TRUE
CLJ1_4238	Branched-chain_amino_acid_transport_ATP-binding_protein_LivG_(TC_3.A.1.4.1)	5	0.013364	-1.47749	FALSE	11	0.000187083	-1.83952	TRUE
CLJ1_4239	Branched-chain_amino_acid_transport_ATP-binding_protein_LivF_(TC_3.A.1.4.1)	6	0.0702054	-0.854104	FALSE	9	0.00475225	-1.24751	TRUE
CLJ1_4240	FOG:_TPR_repeat	38	0.0180622	1.27083	FALSE	10	0.0228885	0.709399	FALSE	20	0.721125	-0.301086	FALSE
CLJ1_4241	probable_heat_shock_protein_(hsp90_family)	16	0.08015	0.732947	FALSE	24	0.000139043	2.47409	TRUE	4	0.00293171	3.3406	FALSE
CLJ1_4244	Short_chain_dehydrogenase	1	0.36626	-0.557713	FALSE
CLJ1_4246	lipoprotein,_putative	8	0.110766	0.335876	FALSE	11	0.00426745	-0.853905	FALSE	1	0.0208134	-2.59946	FALSE
CLJ1_4249	Cysteine_synthase_(EC_2.5.1.47)	7	0.707286	0.0950882	FALSE					8	0.656125	-0.753991	FALSE
CLJ1_4251	Na(+)_H(+)_antiporter_subunit_G					2	0.413789	-0.307742	FALSE
CLJ1_4253	Na(+)_H(+)_antiporter_subunit_E					3	0.7202	-0.128635	FALSE
CLJ1_4254	Na(+)_H(+)_antiporter_subunit_D					2	0.0244373	-1.05652	FALSE
CLJ1_4256	Na(+)_H(+)_antiporter_subunit_A;_Na(+)_H(+)_antiporter_subunit_B					4	0.00020536	-2.92013	TRUE
CLJ1_4257	Outer_membrane_lipoprotein	7	0.086185	0.633539	FALSE	9	0.0346741	-0.669537	FALSE	4	0.997191	0.00271046	FALSE
CLJ1_4258	Ribosomal_protein_S3					1	0.813377	-0.121036	FALSE
CLJ1_4260	D-glycerate_transporter_(predicted)					3	0.00206402	-1.99881	TRUE
CLJ1_4261	Sugar_diacid_utilization_regulator_SdaR					1	0.62376	-0.276621	FALSE
CLJ1_4262	Pyridoxamine_5'-phosphate_oxidase_(EC_1.4.3.5)	9	0.307511	-0.428506	FALSE					2	0.0555419	-2.16375	FALSE
CLJ1_4263	OmpA_family_protein	4	0.0149253	2.89905	FALSE	10	0.0873201	-0.971681	FALSE
CLJ1_4264	Beta-lactamase_class_C_and_other_penicillin_binding_proteins	9	0.166806	-0.411075	FALSE	2	0.0577959	1.35632	FALSE	6	0.351769	-0.969747	FALSE
CLJ1_4265	ATP-dependent_helicase_DinG/Rad3	5	0.0530605	-0.631527	FALSE	8	3.58656e-05	4.31457	TRUE
CLJ1_4266	Phosphoribosylcarboxyaminoimidazole_(NCAIR)_mutase					3	0.118039	0.680851	FALSE
CLJ1_4267	Collagen_pro_alpha-chain_precursor	1	0.143674	-0.517696	FALSE
CLJ1_4269	Outer_membrane_protein_A_precursor	3	0.00407259	-1.24337	FALSE	6	6.52658e-06	-3.19811	TRUE
CLJ1_4270	FIG00953202:_hypothetical_protein					4	0.0370113	2.76018	FALSE
CLJ1_4275	Conserved_secreted_protein	2	0.749154	0.109754	FALSE	6	0.00842868	-0.716309	FALSE
CLJ1_4279	Penicillin_acylase_(EC_3.5.1.11)	4	0.728704	-0.210389	FALSE	28	0.000928954	-1.48685	TRUE
CLJ1_4281	DNA_recombination_protein_RmuC					10	0.021692	-0.93798	FALSE
CLJ1_4287	Succinylglutamic_semialdehyde_dehydrogenase_(EC_1.2.1.71)	13	0.108386	-0.56606	FALSE	3	0.345176	-0.322234	FALSE	8	0.235019	1.6149	FALSE
CLJ1_4288	Succinylarginine_dihydrolase_(EC_3.5.3.23)	19	0.72622	-0.12932	FALSE	3	0.00373222	-1.68355	TRUE	14	0.364267	0.679934	FALSE
CLJ1_4289	Putative_GTPases_(G3E_family)	1	0.437133	0.199928	FALSE					1	0.252729	-2.04575	FALSE
CLJ1_4290	Succinylglutamate_desuccinylase_(EC_3.5.1.96)	10	0.0598974	-0.59783	FALSE	1	0.23702	0.44899	FALSE	7	0.515493	-1.19921	FALSE
CLJ1_4291	Low-specificity_L-threonine_aldolase_(EC_4.1.2.5)	5	0.28991	0.291567	FALSE
CLJ1_4292	Alanyl-tRNA_synthetase_(EC_6.1.1.7)	36	0.0368593	0.534103	FALSE	26	0.000122345	2.55511	TRUE	27	0.00906974	3.01617	FALSE
CLJ1_4293	Aspartokinase_(EC_2.7.2.4)	19	0.379081	0.21604	FALSE	5	0.103064	0.413196	FALSE	13	0.384515	0.929925	FALSE
CLJ1_4294	Carbon_storage_regulator	1	0.395838	-0.316935	FALSE
CLJ1_4296	FIG00953340:_hypothetical_protein	1	0.00410729	1.61504	FALSE	7	6.31819e-08	6.44746	TRUE
CLJ1_4300	FIG00953475:_hypothetical_protein	1	0.0336767	1.80152	FALSE	3	8.68126e-06	4.63337	TRUE	5	0.517062	-0.521762	FALSE
CLJ1_4301	Phage-related_protein	10	1.49553e-06	5.64038	TRUE	21	5.73797e-05	5.49025	TRUE	26	0.00851732	3.7715	FALSE
CLJ1_4302	FIG01217275:_hypothetical_protein	4	8.36356e-07	6.26567	TRUE	7	3.09036e-05	6.64775	TRUE	8	0.0595089	1.54031	FALSE
CLJ1_4303	hypothetical_protein	4	1.02262e-06	6.24748	TRUE	1	0.000974077	1.78488	TRUE	6	0.438584	-0.678076	FALSE
CLJ1_4305	Phage-related_protein									6	0.0130781	2.81927	FALSE
CLJ1_4306	FIG00958771:_hypothetical_protein					10	4.86304e-07	6.53729	TRUE	9	0.00122746	4.65936	TRUE
CLJ1_4307	hypothetical_protein					2	5.25436e-06	4.70041	TRUE	1	0.658919	-0.343234	FALSE
CLJ1_4308	Phage-related_protein					5	6.4214e-07	5.13504	TRUE	7	0.00748683	4.47778	FALSE
CLJ1_4309	Phage-related_protein	1	6.48147e-05	-3.17282	TRUE					5	0.00640439	3.16746	FALSE
CLJ1_4310	phage-related_protein					1	0.000193632	3.10743	TRUE	2	0.27114	0.870379	FALSE
CLJ1_4311	Phage-related_protein					12	1.45772e-05	5.44924	TRUE	20	0.0085612	3.1132	FALSE
CLJ1_4312	Phage-related_protein					7	2.68001e-06	5.31541	TRUE	4	0.168089	1.95624	FALSE
CLJ1_4313	Phage_tail_fibers	3	1.65107e-05	4.62888	TRUE	10	2.48688e-06	7.31768	TRUE	14	0.0424662	1.78053	FALSE
CLJ1_4314	methyltransferase,_FkbM_family_domain_protein	1	0.000932185	1.61287	TRUE	4	0.00769691	1.15588	FALSE	1	0.00102621	3.39974	TRUE
CLJ1_4316	Mg/Co/Ni_transporter_MgtE_/_CBS_domain	5	0.818287	-0.0471662	FALSE	16	0.645821	-0.135008	FALSE
CLJ1_4317	FIG00954690:_hypothetical_protein	1	0.176303	-0.527389	FALSE
CLJ1_4318	FIG00956041:_hypothetical_protein	2	0.575951	0.323813	FALSE
CLJ1_4319	Ribosomal_protein_S12p_Asp88_(E._coli)_methylthiotransferase	12	0.394107	-0.227456	FALSE	10	0.0757059	0.677153	FALSE	4	0.207738	1.32381	FALSE
CLJ1_4321	Kup_system_potassium_uptake_protein					6	0.00183416	-1.26264	TRUE
CLJ1_4322	Cytochrome_B561					2	0.0289374	-0.747642	FALSE
CLJ1_4323	Type_IV_secretory_pathway,_VirJ_component	2	0.730284	0.131311	FALSE	15	0.166923	-0.350802	FALSE
CLJ1_4324	membrane_protein,_putative					4	0.000564298	-2.28785	TRUE
CLJ1_4330	FIG00953240:_hypothetical_protein	2	0.971135	0.0436694	FALSE	6	0.0603289	2.45498	FALSE
CLJ1_4332	BarA_sensory_histidine_kinase_(=_VarS_=_GacS)	4	0.122063	-0.976456	FALSE	23	0.632922	-0.107095	FALSE
CLJ1_4334	Two-component_sensor_histidine_kinase_PfeS,_enterobactin					2	0.177933	0.749368	FALSE
CLJ1_4335	TonB-dependent_receptor;_Outer_membrane_receptor_for_ferrienterochelin_and_colicins					5	0.686146	0.369824	FALSE
CLJ1_4336	Cysteine_synthase_B_(EC_2.5.1.47)	10	0.155886	0.428906	FALSE					10	0.19614	2.1196	FALSE
CLJ1_4339	GTP_pyrophosphokinase_(EC_2.7.6.5),_(p)ppGpp_synthetase_I_/_Guanosine-3',5'-bis(diphosphate)_3'-pyrophosphohydrolase_(EC_3.1.7.2)	22	0.765072	-0.0792383	FALSE	31	0.000308256	2.27355	TRUE
CLJ1_4340	Nucleoside_triphosphate_pyrophosphohydrolase_MazG_(EC_3.6.1.8)	6	0.889397	0.0369389	FALSE	2	0.000855136	2.21876	TRUE	4	0.0489134	-2.53612	FALSE
CLJ1_4341	Fe(2+)/alpha-ketoglutarate-dependent_dioxygenase_LpxO	10	0.420036	-0.217371	FALSE	18	0.00434219	-0.861468	FALSE
CLJ1_4342	nucleoprotein/polynucleotide-associated_enzyme	2	0.193369	0.337519	FALSE	3	0.0393262	0.773464	FALSE
CLJ1_4343	regulator_of_length_of_O-antigen_component_of_lipopolysaccharide_chains	6	0.0981286	0.887478	FALSE	20	0.830558	0.0714983	FALSE
CLJ1_4349	FIG00955360:_hypothetical_protein	11	0.815377	0.0720091	FALSE	3	0.108171	-0.835796	FALSE	9	0.861471	-0.127739	FALSE
CLJ1_4350	Phosphoribosylglycinamide_formyltransferase_(EC_2.1.2.2)	2	0.681897	0.124249	FALSE	1	0.0413876	1.01781	FALSE
CLJ1_4351	Phosphoribosylformylglycinamidine_cyclo-ligase_(EC_6.3.3.1)	16	0.885353	-0.0307032	FALSE	15	0.000408288	2.06701	TRUE	9	0.515304	0.611551	FALSE
CLJ1_4353	FIG00954480:_hypothetical_protein	8	0.760381	-0.10445	FALSE	13	0.00356056	-1.39159	TRUE	4	0.00858231	-2.8338	FALSE
CLJ1_4354	Chromosomal_replication_initiator_protein_DnaA	4	0.755835	-0.131999	FALSE	7	0.00175265	2.25346	TRUE
CLJ1_4355	FIG00958722:_hypothetical_protein					1	0.0966568	0.575572	FALSE
CLJ1_4357	Arsenate_reductase_(EC_1.20.4.1)	3	0.534057	-0.163496	FALSE					3	4.57701e-05	-6.53062	TRUE
CLJ1_4360	FIG00956248:_hypothetical_protein					2	0.294155	-0.239223	FALSE
CLJ1_4361	probable_thioredoxin	4	0.710966	0.182773	FALSE	6	0.626639	-0.103282	FALSE
CLJ1_4363	Phosphonate_ABC_transporter_phosphate-binding_periplasmic_component_(TC_3.A.1.9.1)	5	0.221583	0.363186	FALSE	10	0.00184001	-1.0352	TRUE
CLJ1_4364	Prolyl-tRNA_synthetase_(EC_6.1.1.15),_bacterial_type	20	0.404301	-0.165834	FALSE	8	0.697818	-0.117091	FALSE	21	0.0342023	3.41516	FALSE
CLJ1_4366	OprD, Outer_membrane_porin	18	0.00011259	-13.0802	TRUE	23	1.58572e-05	-11.886	TRUE	12	2.02499e-05	-6.09337	TRUE
CLJ1_4367	Diadenosine_tetraphosphate_(Ap4A)_hydrolase_and_other_HIT_family_hydrolases	8	0.408463	-0.263859	FALSE					4	1.00444e-05	-6.28469	TRUE
CLJ1_4369	Cold_shock_protein_CspC	7	0.0276865	-0.695434	FALSE	7	0.0386939	-0.620014	FALSE
CLJ1_4370	Non-specific_DNA-binding_protein_Dps_/_Iron-binding_ferritin-like_antioxidant_protein_/_Ferroxidase_(EC_1.16.3.1)	10	0.502919	-0.216879	FALSE	10	0.000200618	1.77528	TRUE	9	0.00014964	-6.3212	TRUE
CLJ1_4371	Aspartyl-tRNA_synthetase_(EC_6.1.1.12)_@_Aspartyl-tRNA(Asn)_synthetase_(EC_6.1.1.23)	28	0.704874	-0.0838914	FALSE	18	0.103194	0.424365	FALSE	22	0.0114911	3.89849	FALSE
CLJ1_4372	FIG000859:_hypothetical_protein_YebC	4	0.72697	0.142024	FALSE					2	0.613729	0.370246	FALSE
CLJ1_4373	Crossover_junction_endodeoxyribonuclease_RuvC_(EC_3.1.22.4)	1	0.695393	-0.453311	FALSE
CLJ1_4374	Holliday_junction_DNA_helicase_RuvA	3	0.162916	0.295507	FALSE
CLJ1_4375	Holliday_junction_DNA_helicase_RuvB	3	0.0160354	1.01602	FALSE	6	0.000374538	2.10505	TRUE
CLJ1_4376	4-hydroxybenzoyl-CoA_thioesterase_family_active_site	2	0.386785	-0.920717	FALSE	3	0.803535	0.185703	FALSE
CLJ1_4377	MotA/TolQ/ExbB_proton_channel_family_protein	6	0.0748692	0.439713	FALSE	8	0.0174838	-0.629506	FALSE
CLJ1_4378	Tol_biopolymer_transport_system,_TolR_protein	7	0.155433	0.514594	FALSE	8	0.533561	-0.164041	FALSE
CLJ1_4379	TolA_protein	4	0.898036	-0.0509536	FALSE	9	0.16986	-0.429904	FALSE
CLJ1_4380	tolB_protein_precursor,_periplasmic_protein_involved_in_the_tonb-independent_uptake_of_group_A_colicins	21	0.927014	0.0191764	FALSE	23	0.942137	0.0158562	FALSE	17	0.0316352	2.97124	FALSE
CLJ1_4381	18K_peptidoglycan-associated_outer_membrane_lipoprotein;_Peptidoglycan-associated_lipoprotein_precursor;_Outer_membrane_protein_P6;_OmpA/MotB_precursor	8	0.556733	0.147378	FALSE	10	0.0544386	-0.480754	FALSE	4	0.119547	-1.3729	FALSE
CLJ1_4382	TPR_repeat_containing_exported_protein;_Putative_periplasmic_protein_contains_a_protein_prenylyltransferase_domain	6	0.459549	-0.175522	FALSE	3	0.00268851	-2.38786	TRUE	3	0.261755	1.88669	FALSE
CLJ1_4383	Queuosine_Biosynthesis_QueE_Radical_SAM	6	3.94869e-05	5.96828	TRUE	2	0.0697048	1.24849	FALSE	1	0.0195918	2.07558	FALSE
CLJ1_4384	Queuosine_Biosynthesis_QueC_ATPase	5	1.08553e-05	2.95832	TRUE
CLJ1_4398	hypothetical_protein									4	0.00110804	-5.44899	TRUE
CLJ1_4400	FIG00960378:_hypothetical_protein					3	0.000807499	2.8668	TRUE
CLJ1_4401	hypothetical_protein					1	0.0868215	0.616869	FALSE
CLJ1_4402	Virulence_sensor_protein_bvgS_precursor_(EC_2.7.3.-)					10	0.609466	0.117088	FALSE
CLJ1_4405	Chaperone_protein_fimC_precursor	1	0.845763	-0.163679	FALSE
CLJ1_4408	Methylated-DNA--protein-cysteine_methyltransferase_(EC_2.1.1.63)					2	0.00136748	2.02537	TRUE
CLJ1_4409	PQS_biosynthesis_protein_PqsA,_anthranilate-CoA_ligase_(EC_6.2.1.32)	17	0.389016	0.208354	FALSE	15	0.0685244	0.517719	FALSE	8	0.000115515	5.20806	TRUE
CLJ1_4410	PQS_biosynthesis_protein_PqsB,_similar_to_3-oxoacyl-[acyl-carrier-protein]_synthase_III	15	0.386575	0.180557	FALSE	12	0.00140203	1.24606	TRUE	10	0.180542	-1.01059	FALSE
CLJ1_4411	PQS_biosynthesis_protein_PqsC,_similar_to_3-oxoacyl-[acyl-carrier-protein]_synthase_III	15	0.36109	-0.184296	FALSE	12	0.0193122	0.694136	FALSE	11	0.0536937	2.47117	FALSE
CLJ1_4412	PQS_biosynthesis_protein_PqsD,_similar_to_3-oxoacyl-[acyl-carrier-protein]_synthase_III	16	0.976217	-0.00565061	FALSE	14	0.00619342	0.843224	FALSE	11	0.47572	0.639772	FALSE
CLJ1_4413	PqsE,_quinolone_signal_response_protein	12	0.576439	-0.18567	FALSE	10	0.00167697	1.33073	TRUE
CLJ1_4414	Anthranilate_synthase,_aminase_component_(EC_4.1.3.27)	17	0.408847	-0.187754	FALSE	11	0.00361796	1.05214	TRUE	2	0.237303	1.16814	FALSE
CLJ1_4415	Anthranilate_synthase,_amidotransferase_component_(EC_4.1.3.27)_[PQS_biosynthesis]	6	0.32992	0.288714	FALSE	4	0.0918341	0.591315	FALSE
CLJ1_4416	Multiple_virulence_factor_regulator_MvfR/PqsR	2	0.0546969	-1.18275	FALSE	8	0.160549	-0.351691	FALSE
CLJ1_4418	Quinolinate_synthetase_(EC_2.5.1.72)	5	0.347384	-0.207265	FALSE	4	0.000313013	2.71237	TRUE	5	0.835337	-0.337471	FALSE
CLJ1_4419	Exported_zinc_metalloprotease_YfgC_precursor	6	0.729109	-0.160042	FALSE	8	0.00017208	1.78021	TRUE	3	0.243984	-0.988898	FALSE
CLJ1_4421	Putative_permease_PerM_(=_YfgO)					1	0.00599399	-0.778524	FALSE
CLJ1_4422	Thiol_peroxidase,_Bcp-type_(EC_1.11.1.15)	6	0.867158	-0.0420653	FALSE					5	0.9076	-0.0984728	FALSE
CLJ1_4423	Glycine_cleavage_system_transcriptional_antiactivator_GcvR	2	0.402543	0.305791	FALSE	2	0.0304386	0.717658	FALSE	1	0.658853	-0.314473	FALSE
CLJ1_4424	4-hydroxy-tetrahydrodipicolinate_synthase_(EC_4.3.3.7)	12	0.338297	0.188746	FALSE	3	0.00203512	-2.51497	TRUE	11	0.0482635	-1.84588	FALSE
CLJ1_4425	Outer_membrane_protein_NlpB,_lipoprotein_component_of_the_protein_assembly_complex_(forms_a_complex_with_YaeT,_YfiO,_and_YfgL);_Lipoprotein-34_precursor	17	0.9664	-0.0181693	FALSE	21	0.000739273	-1.5032	TRUE	9	0.353513	-0.77604	FALSE
CLJ1_4427	Phosphoribosylaminoimidazole-succinocarboxamide_synthase_(EC_6.3.2.6)	11	0.645738	0.114332	FALSE	10	0.00779773	2.20533	FALSE	6	0.367979	-0.829563	FALSE
CLJ1_4440	Transcriptional_regulator,_IclR_family	6	0.535907	0.149748	FALSE	3	0.00500849	1.33315	TRUE
CLJ1_4448	2-keto-3-deoxy-D-arabino-heptulosonate-7-_phosphate_synthase_II_(EC_2.5.1.54)_#_AroA_II	8	0.346394	-0.701347	FALSE	6	0.00301973	4.43736	TRUE
CLJ1_4449	2-amino-2-deoxy-isochorismate_hydrolase_PhzD_(EC_3.-.-.-)	8	0.755705	-0.241934	FALSE	3	0.000401247	3.28952	TRUE
CLJ1_4450	Phenazine_biosynthesis_protein_PhzE_@_2-Amino-2-deoxy-isochorismate_synthase_(EC_4.1.3.-)	26	0.323479	-0.862612	FALSE	20	0.00115441	3.08036	TRUE
CLJ1_4451	Phenazine_biosynthesis_protein_PhzF	12	0.309554	-0.581166	FALSE	7	0.00467594	2.95029	TRUE	7	0.365936	-0.900721	FALSE
CLJ1_4452	Phenazine_biosynthesis_protein_PhzG;_Pyridoxamine_5'-phosphate_oxidase_(EC_1.4.3.5)	8	0.681523	0.297995	FALSE	4	0.00171875	3.65188	TRUE
CLJ1_4455	Arginine_N-succinyltransferase_(EC_2.3.1.109)	15	0.116873	-0.347741	FALSE	10	0.725159	0.128886	FALSE	8	0.700826	0.568726	FALSE
CLJ1_4456	Arginine_N-succinyltransferase,_alpha_subunit_(EC_2.3.1.109)	8	0.169828	-0.388572	FALSE	2	0.300091	-0.614559	FALSE	7	0.12118	2.5376	FALSE
CLJ1_4457	Succinylornithine_transaminase_(EC_2.6.1.81)	22	0.180329	-0.28322	FALSE	10	0.0230505	-1.41011	FALSE	21	0.700218	0.483838	FALSE
CLJ1_4458	Arginine_pathway_regulatory_protein_ArgR,_repressor_of_arg_regulon	4	0.491759	-0.214847	FALSE	3	0.11684	1.17912	FALSE
CLJ1_4459	Histidine_ABC_transporter,_ATP-binding_protein_HisP_(TC_3.A.1.3.1)	10	0.542196	-0.115647	FALSE	13	0.00194791	-1.0908	TRUE
CLJ1_4460	Succinylglutamate_desuccinylase/aspartoacylase	4	0.443064	-0.259022	FALSE					4	0.0892943	-2.88865	FALSE
CLJ1_4461	Arginine/ornithine_ABC_transporter,_permease_protein_AotM					2	0.00803425	-0.912226	FALSE
CLJ1_4462	Arginine/ornithine_ABC_transporter,_permease_protein_AotQ					5	0.00723905	-0.878213	FALSE
CLJ1_4463	Arginine/ornithine_ABC_transporter,_periplasmic_arginine/ornithine_binding_protein	11	0.645333	0.136214	FALSE	6	0.524891	0.367356	FALSE	12	0.0678254	-1.45339	FALSE
CLJ1_4464	Acetyl-coenzyme_A_synthetase_(EC_6.2.1.1)	21	0.0676875	-0.94243	FALSE	3	5.09937e-05	-2.02268	TRUE
CLJ1_4479	Hemolysin, ExlA									36	0.0824306	-1.66114	FALSE
CLJ1_4481	Phenylalanine-4-hydroxylase_(EC_1.14.16.1)	9	0.0261888	-1.17064	FALSE	5	0.187465	1.7716	FALSE	5	0.00835298	-4.14715	FALSE
CLJ1_4482	Pterin-4-alpha-carbinolamine_dehydratase_(EC_4.2.1.96)	7	0.178039	-0.403633	FALSE	6	0.00340716	2.36869	TRUE	6	6.77364e-05	-5.55754	TRUE
CLJ1_4483	Biosynthetic_Aromatic_amino_acid_aminotransferase_alpha_(EC_2.6.1.57)_@_Aspartate_aminotransferase_(EC_2.6.1.1)	21	0.0558216	-0.582235	FALSE	4	0.460459	-0.803822	FALSE	18	0.127484	-1.93121	FALSE
CLJ1_4485	Murein-DD-endopeptidase_(EC_3.4.99.-)					4	0.0974795	-1.73973	FALSE
CLJ1_4487	Membrane-bound_lysozyme_inhibitor_of_c-type_lysozyme	6	0.0193281	0.69389	FALSE	7	0.0224414	0.643388	FALSE	5	0.000693423	-4.55819	TRUE
CLJ1_4489	4-hydroxyphenylpyruvate_dioxygenase_(EC_1.13.11.27)	17	0.403146	-0.445644	FALSE	14	0.00050471	3.39222	TRUE	14	0.000684552	-3.83072	TRUE
CLJ1_4495	Pyrroloquinoline_quinone_(Coenzyme_PQQ)_biosynthesis_protein_C	1	0.579586	0.372481	FALSE	3	6.40388e-06	4.22701	TRUE
CLJ1_4496	Sensory_box/GGDEF_family_protein					13	0.0173432	-0.977614	FALSE
CLJ1_4497	Lipid_A_export_ATP-binding/permease_protein_MsbA					7	0.000243581	-1.81213	TRUE
CLJ1_4499	Rhodanese_domain_protein_UPF0176	8	0.494851	0.212799	FALSE	5	0.183532	-0.801936	FALSE
CLJ1_4500	Cell_division_protein_BolA	2	0.37799	0.356936	FALSE
CLJ1_4501	FIG00954136:_hypothetical_protein	7	0.203357	0.248786	FALSE	7	0.0375552	0.76268	FALSE	6	0.0846966	3.54408	FALSE
CLJ1_4502	FIG00953517:_hypothetical_protein					3	0.615073	0.274928	FALSE
CLJ1_4503	Fumarate_hydratase_class_II_(EC_4.2.1.2)	11	0.169025	0.364459	FALSE					9	0.550365	-0.876217	FALSE
CLJ1_4505	Chitin_binding_protein	16	0.469019	-0.270377	FALSE	5	0.0501214	0.552102	FALSE	29	0.000365078	-4.66391	TRUE
CLJ1_4508	Cytochrome_oxidase_subunit_1_(EC_1.9.3.1)					2	0.590756	0.479667	FALSE
CLJ1_4509	Thioredoxin_reductase_(EC_1.8.1.9)	3	0.344364	-0.329346	FALSE					5	0.0359511	2.8015	FALSE
CLJ1_4510	Alkyl_hydroperoxide_reductase_subunit_C-like_protein	3	0.452449	-0.905649	FALSE
CLJ1_4512	Sulfate_transporter,_CysZ-type					2	0.1107	0.648562	FALSE
CLJ1_4517	2,4-dienoyl-CoA_reductase_[NADPH]_(EC_1.3.1.34)	7	0.122313	0.342831	FALSE					8	0.763835	-0.320822	FALSE
CLJ1_4519	Glutathione_peroxidase_family_protein	2	0.328923	-0.250109	FALSE					3	0.00448025	-3.78122	FALSE
CLJ1_4520	FKBP-type_peptidyl-prolyl_cis-trans_isomerase_SlyD_(EC_5.2.1.8)	3	0.165346	0.461785	FALSE					1	0.53798	0.57772	FALSE
CLJ1_4521	Acetate_kinase_(EC_2.7.2.1)	13	0.0119745	-1.07485	FALSE					6	0.365868	0.986984	FALSE
CLJ1_4522	Phosphate_acetyltransferase_(EC_2.3.1.8)	18	0.0195155	-0.814424	FALSE	11	0.127908	1.33784	FALSE	3	0.0252518	1.99759	FALSE
CLJ1_4523	FIG018329:_1-acyl-sn-glycerol-3-phosphate_acyltransferase	1	0.0595998	-1.43784	FALSE	6	0.000591664	-1.34903	TRUE
CLJ1_4524	Outer_membrane_protein_assembly_factor_YaeT_precursor	11	0.000128967	1.73116	TRUE	13	0.00120984	1.23159	TRUE	2	0.0657645	1.65023	FALSE
CLJ1_4525	Hypothetical_metal-binding_enzyme,_YcbL_homolog	3	0.286537	0.222709	FALSE
CLJ1_4532	hypothetical_protein					2	1.07855e-05	4.71216	TRUE	1	0.135688	1.80543	FALSE
CLJ1_4541	alpha-1,6-rhamnosyltransferase					3	0.0175247	1.39267	FALSE
CLJ1_4542	Chloramphenicol_acetyltransferase_(EC_2.3.1.28)					4	0.171813	-0.359529	FALSE
CLJ1_4551	FIG00958542:_hypothetical_protein	1	0.260877	2.13482	FALSE
CLJ1_4560	Filamentous_haemagglutinin_family_outer_membrane_protein_associated_with_VreARI_signalling_system									2	0.0833024	-1.5555	FALSE
CLJ1_4561	Phosphate-binding_DING_protein_(related_to_PstS)									8	0.695973	0.345834	FALSE
CLJ1_4588	Exonuclease_SbcC	3	0.874935	0.0830197	FALSE	5	0.009078	-0.922826	FALSE
CLJ1_4590	Exodeoxyribonuclease_V_beta_chain_(EC_3.1.11.5)	1	0.874259	-0.0978062	FALSE
CLJ1_4591	Exodeoxyribonuclease_V_gamma_chain_(EC_3.1.11.5)	5	0.0680727	0.719576	FALSE	2	0.657277	-0.234694	FALSE
CLJ1_4595	Chromate_transport_protein_ChrA					2	0.142433	-0.929352	FALSE
CLJ1_4596	Methyl-accepting_chemotaxis_protein	2	0.161832	-1.93936	FALSE	13	0.000559004	-1.68312	TRUE
CLJ1_4598	Low-affinity_inorganic_phosphate_transporter	4	0.589012	0.229957	FALSE	11	0.00464845	-1.17776	TRUE
CLJ1_4599	Sensory_box_histidine_kinase	4	0.18174	-0.371187	FALSE
CLJ1_4602	DNA-binding_response_regulator,_LuxR_family	6	0.0502891	-0.743212	FALSE	6	0.17724	0.763842	FALSE
CLJ1_4610	Type_II/IV_secretion_system_secretin_RcpA/CpaC,_associated_with_Flp_pilus_assembly					2	0.0145837	-1.30607	FALSE
CLJ1_4614	Chemotactic_transducer	9	0.00475141	-1.53175	FALSE	13	4.20755e-05	-2.3953	TRUE
CLJ1_4617	Chemotactic_transducer	12	0.00310281	-1.05628	TRUE	16	0.0017378	-1.15661	TRUE
CLJ1_4623	Formyltetrahydrofolate_deformylase_(EC_3.5.1.10)	6	0.00911333	0.928185	FALSE					7	0.0311174	3.5904	FALSE
CLJ1_4624	transcriptional_regulator_MvaT,_P16_subunit	8	0.00180015	1.14195	TRUE	4	0.0192177	1.46893	FALSE	1	0.589771	-0.604012	FALSE
CLJ1_4625	Exodeoxyribonuclease_I_(EC_3.1.11.1)	5	0.643875	-0.157773	FALSE
CLJ1_4627	PROBABLE_PROLINE_AND_GLYCINE_RICH_TRANSMEMBRANE_PROTEIN	4	0.0538317	0.894541	FALSE	4	0.802992	-0.0950415	FALSE
CLJ1_4628	INTEGRAL_MEMBRANE_PROTEIN_(Rhomboid_family)	2	0.243562	0.567314	FALSE	6	0.00891378	-0.72968	FALSE
[truncated: 854 more rows]

## Sheet: Table S9
Table S9. Differential gene expression between CLJ1 and CLJ3
CLJ1 locus	RAST annotation	gene name	log2FoldChange*	padj**	significant***
CLJ1_0001	Rossmann fold nucleotide-binding protein Smf possibly involved in DNA uptake	smf	-0.184977257447242	NA	NA
CLJ1_0002	TsaC protein (YrdC domain) required for threonylcarbamoyladenosine t(6)A37 modification in tRNA	yrdC	-0.338766600721509	0.837924176167388	FALSE	* negative log2FoldChange values indicate gene overexpression in CLJ1, and vice versa.
CLJ1_0003	Quinone oxidoreductase (EC 1.6.5.5)	qor	0.111906249164439	0.9537742625574	FALSE	** adjusted p-value from DESeq2 package using Benjamini-Hochberg correction
CLJ1_0004	Coproporphyrinogen III oxidase, aerobic (EC 1.3.3.3)	hemF	-0.185122320412185	0.930469438092283	FALSE	*** FALSE not statistically significant (padj > 0.05);TRUE,statistically significant (padj > 0.05), NA: not applicable
CLJ1_0005	Shikimate 5-dehydrogenase I alpha (EC 1.1.1.25)	aroE	-0.146747388397461	0.947661625800971	FALSE
CLJ1_0006	FIG00954501: hypothetical protein	plcB	-1.13235888077071	0.0570959458360501	FALSE
CLJ1_0007	Parvulin-like peptidyl-prolyl isomerase		-1.69433681291978	0.00328152134299077	TRUE
CLJ1_0008	FIG00958158: hypothetical protein		-1.8844498968446	0.00502082287341409	TRUE
CLJ1_0009	Sulfate permease		-0.391317067481562	0.851889047356832	FALSE
CLJ1_0010	L-proline glycine betaine binding ABC transporter protein ProX (TC 3.A.1.12.1)	cosX	0.132824396205812	0.958591859112401	FALSE
CLJ1_0011	Choline-sulfatase (EC 3.1.6.6)	betC	0.0109696908623592	0.995615493675558	FALSE
CLJ1_0012	Transcriptional regulator, LysR family		0.158809905880258	0.939716065512912	FALSE
CLJ1_0013	Aromatic ring-cleaving dioxygenase		-0.363306490912346	0.843052817227683	FALSE
CLJ1_0014	FIG00958443: hypothetical protein	hptC	0.0884457463189959	0.972185088338609	FALSE
CLJ1_0015	DNA-binding response regulator, LuxR family		-0.439936712625745	0.778290094713537	FALSE
CLJ1_0016	Tryptophan synthase alpha chain (EC 4.2.1.20)	trpA	0.200098527730486	0.915794610896287	FALSE
CLJ1_0017	Tryptophan synthase beta chain (EC 4.2.1.20)	trpB	0.56626935267452	0.69800290529074	FALSE
CLJ1_0018	HTH-type transcriptional regulator trpI	trpI	0.498908555157193	0.739278331280279	FALSE
CLJ1_0019	Dodecin (COG3360) Flavin-binding		-0.0740290434105019	0.975318544135748	FALSE
CLJ1_0020	hypothetical protein		-1.0279585649688	0.0899564711089573	FALSE
CLJ1_0021	hypothetical Cytosolic Protein		-0.046929807636296	0.983118047135893	FALSE
CLJ1_0022	Putative large exoprotein involved in heme utilization or adhesion of ShlA/HecA/FhaA family		0.0995014914084826	0.970297598280253	FALSE
CLJ1_0023	Putative large exoprotein involved in heme utilization or adhesion of ShlA/HecA/FhaA family (part)		-0.111964236462846	0.9537742625574	FALSE
CLJ1_0024	Putative large exoprotein involved in heme utilization or adhesion of ShlA/HecA/FhaA family (part)		0.790587940116249	0.58365660834593	FALSE
CLJ1_0025	Putative large exoprotein involved in heme utilization or adhesion of ShlA/HecA/FhaA family (part)		-0.255509747470126	0.902251556835832	FALSE
CLJ1_0026	hypothetical protein		-0.191436732237569	0.940006493647972	FALSE
CLJ1_0027	hypothetical protein		0.213830205434456	0.939358183770085	FALSE
CLJ1_0028	Putative large exoprotein involved in heme utilization or adhesion of ShlA/HecA/FhaA family		0.302159021239888	0.858972348852221	FALSE
CLJ1_0029	hypothetical protein		-0.580776282042889	0.760637397104509	FALSE
CLJ1_0030	FIG00956950: hypothetical protein		-0.107417382273534	0.960165247190248	FALSE
CLJ1_0031	Probable lipoprotein		-0.125333926254992	0.961584607949225	FALSE
CLJ1_0032	Probable lipoprotein		-0.367031306639098	0.854642965953089	FALSE
CLJ1_0033	Phosphonate ABC transporter phosphate-binding periplasmic component (TC 3.A.1.9.1)		-0.453212270491487	0.750581500799678	FALSE
CLJ1_0034	Predicted transcriptional regulators		-0.425949989706268	0.784825829893272	FALSE
CLJ1_0035	putative secreted protein		0.415606147101875	0.821854916881935	FALSE
CLJ1_0036	FIG00957746: hypothetical protein		-0.776701970997918	0.514859051875013	FALSE
CLJ1_0037	RNA:NAD 2'-phosphotransferase	yjiI	-0.214876543568543	0.925825076476748	FALSE
CLJ1_0038	Uncharacterized protein conserved in bacteria		0.271401793871034	0.911331196910482	FALSE
CLJ1_0039	LysR-family transcriptional regulator clustered with PA0057		0.951083221875561	0.394794194754079	FALSE
CLJ1_0040	Metallo-beta-lactamase superfamily protein PA0057		0.302297745052884	0.889597981397161	FALSE
CLJ1_0041	Thioredoxin-like protein clustered with PA0057	dsbM	-0.302532070377984	0.883667966332461	FALSE
CLJ1_0042	Osmotically inducible protein C	osmC	0.686174060541655	0.712013974790921	FALSE
CLJ1_0043	FIG00955509: hypothetical protein		-0.042467168830603	0.98587098279326	FALSE
CLJ1_0044	lipoprotein, putative		-0.237006779313092	0.91942715127938	FALSE
CLJ1_0045	lipoprotein, putative		1.80213557971078	0.00722823192972924	TRUE
CLJ1_0046	PUTATIVE ZINC PROTEASE PROTEIN		-0.449954346834332	0.74868790389468	FALSE
CLJ1_0047	FIG00955692: hypothetical protein		-0.635303011665214	0.501674055902842	FALSE
CLJ1_0048	Phosphoglycolate phosphatase (EC 3.1.3.18)		-0.0334098163807341	0.9903120805444	FALSE
CLJ1_0049	carbonic anhydrase, family 3	yrdA	0.0183018292009168	0.991655472437673	FALSE
CLJ1_0050	Oligopeptidase A (EC 3.4.24.70)	prlC	-0.155924661979316	0.939716065512912	FALSE
CLJ1_0051	FIG00954395: hypothetical protein		-0.289427562357587	0.86002641059423	FALSE
CLJ1_0052	Radical SAM domain protein		0.798844163235606	0.495407654536622	FALSE
CLJ1_0053	Autotransporter adhesin	tagQ	-0.702490045942441	0.384767317039451	FALSE
CLJ1_0054	FIG00957151: hypothetical protein	tagR	-0.327409512169009	0.858972348852221	FALSE
CLJ1_0055	FIG00957151: hypothetical protein		-0.549024832491383	0.677364384024134	FALSE
CLJ1_0056	ABC-type antimicrobial peptide transport system, permease component	tagS	-0.625898205243455	0.614227380969221	FALSE
CLJ1_0057	ABC transporter, ATP-binding protein	tagT	-0.685044728842323	0.544633221002804	FALSE
CLJ1_0058	Serine/threonine protein kinase (EC 2.7.11.1) PpkA		-0.377436292844508	0.784825829893272	FALSE
CLJ1_0059	Serine/threonine protein kinase (EC 2.7.11.1) PpkA		-0.276558987477824	0.884456618812212	FALSE
CLJ1_0060	Phosphoprotein phosphatase PppA	pppA	-0.189493438028355	0.91942715127938	FALSE
CLJ1_0061	Protein phosphatase ImpM	tagF	-0.624818711968922	0.558021120274224	FALSE
CLJ1_0062	IcmF-related protein	tssM1	-0.611645677828924	0.495407654536622	FALSE
CLJ1_0063	Outer membrane protein ImpK/VasF, OmpA/MotB domain		-0.593124137491242	0.533445241978082	FALSE
CLJ1_0064	Uncharacterized protein ImpJ/VasE	tssK1	-0.35653942238616	0.812064607775338	FALSE
CLJ1_0065	Type VI secretion lipoprotein/VasD	tssJ1	0.0174054985225125	0.994259858054891	FALSE
CLJ1_0066	Uncharacterized protein ImpI/VasC		-0.584281388024064	0.549227029709504	FALSE
CLJ1_0067	Uncharacterized protein ImpI/VasC		-0.404969186155567	0.77419407546843	FALSE
CLJ1_0068	hypothetical protein		-0.652516885572087	0.544331915011616	FALSE
CLJ1_0069	Uncharacterized protein ImpA	tssA1	-0.267200890695632	0.896768353739303	FALSE
CLJ1_0070	Uncharacterized protein ImpB	tssB1	-0.200737215777375	0.934253239698233	FALSE
CLJ1_0071	Uncharacterized protein ImpC	tssC1	-0.102736709836567	0.970297598280253	FALSE
CLJ1_0072	Uncharacterized protein ImpD	hcp1	-0.42012726585238	0.808952881230123	FALSE
CLJ1_0073	Protein of avirulence locus ImpE	tagJ1	-0.584185996501929	0.552861041957794	FALSE
CLJ1_0074	Uncharacterized protein ImpF	tssE1	-0.119002830509722	0.9537742625574	FALSE
CLJ1_0075	Protein ImpG/VasA	tssF1	-0.481098446417798	0.667397345890599	FALSE
CLJ1_0076	Uncharacterized protein ImpH/VasB	tssG1	-0.738440906284237	0.338727719212146	FALSE
CLJ1_0077	ClpB protein	clpV1	-0.403189704883026	0.752732477339037	FALSE
CLJ1_0078	FIG01221261: hypothetical protein	vgrG1a	-0.42834646169556	0.742323968177058	FALSE
CLJ1_0079	hypothetical protein		-0.497238055267609	0.727607267180493	FALSE
CLJ1_0080	hypothetical protein	tsi6	-0.668057744143268	0.608754896010085	FALSE
CLJ1_0081	hypothetical protein		-0.27122505906002	0.881289295360076	FALSE
CLJ1_0082	PAAR repeat-containing protein	tse6	-0.325241747539419	0.86002641059423	FALSE
CLJ1_0083	FIG00960169: hypothetical protein	eagT6	0.0028158415317018	0.998979541557855	FALSE
CLJ1_0084	VgrG protein	vgrG1b	-0.110247695492992	0.9537742625574	FALSE
CLJ1_0085	Mll2356 protein		0.145795612999506	0.953074589856866	FALSE
CLJ1_0086	Mlr2351 protein		-0.160154252685871	0.94213797972591	FALSE
CLJ1_0087	3-oxoacyl-[ACP] synthase		-0.449441305688599	0.789154896301198	FALSE
CLJ1_0088	FIG00957260: hypothetical protein		0.0089241323929893	0.996792029508328	FALSE
CLJ1_0089	FIG00958458: hypothetical protein		0.11678957139798	0.954105535598464	FALSE
CLJ1_0090	FOG: HEAT repeat		-0.0989056211432837	0.970297598280253	FALSE
CLJ1_0091	Carbonic anhydrase (EC 4.2.1.1)		-0.34599278511122	0.821834624418328	FALSE
CLJ1_0092	Sulfate transporter family protein in cluster with carbonic anhydrase		-0.427295065239708	0.795735999492859	FALSE
CLJ1_0093	FIG00953365: hypothetical protein		-0.155813791306903	0.940862553599708	FALSE
CLJ1_0094	FIG00956559: hypothetical protein		0.102688305719044	0.972831587651666	FALSE
CLJ1_0095	Cytochrome c oxidase polypeptide II (EC 1.9.3.1)	coxB	0.515919441917439	0.745184711897908	FALSE
CLJ1_0096	Cytochrome c oxidase polypeptide I (EC 1.9.3.1)	coxA	0.473732028662941	0.794163285668897	FALSE
CLJ1_0097	Cytochrome oxidase biogenesis protein Cox11-CtaG, copper delivery to Cox1		0.509074563641799	0.799692565837385	FALSE
CLJ1_0098	Cytochrome c oxidase polypeptide III (EC 1.9.3.1)	coxC	-0.200000616692544	0.929047603103309	FALSE
CLJ1_0099	hypothetical protein		-0.616908460736085	0.69800290529074	FALSE
CLJ1_0100	Cytochrome oxidase biogenesis protein Surf1, facilitates heme A insertion		0.193436128904962	0.939716065512912	FALSE
CLJ1_0101	Probable transmembrane protein		0.190590962027706	0.944422002642885	FALSE
CLJ1_0102	Heme A synthase, cytochrome oxidase biogenesis protein Cox15-CtaA		0.354673787799859	0.882649549024792	FALSE
CLJ1_0103	Cytochrome oxidase biogenesis protein Sco1/SenC/PrrC, putative copper metallochaperone		-0.0182619740030906	0.992154196407683	FALSE
CLJ1_0104	Cytochrome oxidase biogenesis protein Sco1/SenC/PrrC, putative copper metallochaperone		-0.577084118872329	0.625355857076517	FALSE
CLJ1_0105	ElaA protein	elaA	-0.423388515671343	0.773026791651246	FALSE
CLJ1_0106	Transcriptional regulator, HxlR family		-0.40700196083182	0.782187152220391	FALSE
CLJ1_0107	Short-chain dehydrogenase, associated with 2-hydroxychromene-2-carboxylate isomerase family protein		0.564351355509147	0.682458707398312	FALSE
CLJ1_0108	2-hydroxychromene-2-carboxylate isomerase family protein, glutathione-dependent		0.191866200520739	0.934253239698233	FALSE
CLJ1_0109	probable dicarboxylate transporter		0.499711951923172	0.741060768251181	FALSE
CLJ1_0110	GntR family transcriptional regulator PA0120 @ Transcriptional regulator, GntR family domain		0.15049243491821	0.950639065284995	FALSE
CLJ1_0111	Transcriptional regulator, GntR family		0.25921691255352	0.897632054373562	FALSE
CLJ1_0112	FIG00957103: hypothetical protein	rahU	0.758192420803696	0.5132126513501	FALSE
CLJ1_0113	Transcriptional regulator, LysR family		0.601890236056667	0.549488511523012	FALSE
CLJ1_0114	hypothetical protein		-0.0890072598618259	0.977381763816033	FALSE
CLJ1_0115	ParE toxin protein		0.444147652425397	0.774389002478949	FALSE
CLJ1_0116	Prevent host death protein, Phd antitoxin		0.621946556150891	0.627263075030109	FALSE
CLJ1_0117	FIG00957304: hypothetical protein		-0.166948304773858	0.9537742625574	FALSE
CLJ1_0118	Phosphonate ABC transporter phosphate-binding periplasmic component (TC 3.A.1.9.1)		-0.18170875134951	0.939716065512912	FALSE
CLJ1_0119	hypothetical protein		-0.269888537194795	0.930249041508961	FALSE
CLJ1_0120	Alkylphosphonate utilization operon protein PhnA	phnA	-0.543266477854877	0.749641737270259	FALSE
CLJ1_0121	Aromatic amino acid transport protein AroP	bauD	-0.24775735625384	0.897632054373562	FALSE
CLJ1_0122	Methylmalonate-semialdehyde dehydrogenase (EC 1.2.1.27)	bauC	-0.618959036982772	0.635696575332266	FALSE
CLJ1_0123	Protein export cytoplasm protein SecA ATPase RNA helicase (TC 3.A.5.1.1)	bauB	-1.17972214288492	0.14661035637983	FALSE
CLJ1_0124	Omega-amino acid--pyruvate aminotransferase (EC 2.6.1.18)	bauA	-0.673487115772827	0.66845079640947	FALSE
CLJ1_0125	LysR family transcriptional regulator PA0133	bauR	0.321772624578231	0.852705079581703	FALSE
CLJ1_0126	Guanine deaminase (EC 3.5.4.3)	gda2	0.65753858730352	0.572725833513167	FALSE
CLJ1_0127	hypothetical protein		-0.0400411479691646	0.989605645768699	FALSE
CLJ1_0128	hypothetical protein		0.76964741013431	NA	NA
CLJ1_0129	ABC transporter ATP-binding protein		0.0669418536787588	0.979240243762661	FALSE
CLJ1_0130	Nucleoside ABC transporter, permease protein 1		0.239524252283156	0.91942715127938	FALSE
CLJ1_0131	Nucleoside ABC transporter, permease protein 2		-0.190012984966573	0.935236980713229	FALSE
CLJ1_0132	Alkyl hydroperoxide reductase protein C (EC 1.6.4.-)	ahpC	-0.182939494599087	0.939587381542367	FALSE
CLJ1_0133	Alkyl hydroperoxide reductase protein F (EC 1.6.4.-)	ahpF	0.0856171232749601	0.970255127847186	FALSE
CLJ1_0134	Polyphosphate kinase 2 (EC 2.7.4.1)		0.387878723705237	0.784825829893272	FALSE
CLJ1_0135	BOX elements		0.468048300112242	0.76383179318539	FALSE
CLJ1_0136	Inosine-uridine preferring nucleoside hydrolase (EC 3.2.2.1)	nuh	-0.96937977954878	0.129984732367583	FALSE
CLJ1_0137	Nucleoside 2-deoxyribosyltransferase		-1.23496744676893	0.0685942546812674	FALSE
CLJ1_0138	Nucleoside 2-deoxyribosyltransferase		-0.27585344495754	0.888077636237091	FALSE
CLJ1_0139	FIG00965744: hypothetical protein		-0.182679022108265	0.944477554690126	FALSE
CLJ1_0140	Nucleoside ABC transporter, periplasmic nucleoside-binding protein		0.129811416758991	0.9537742625574	FALSE
CLJ1_0141	2-Oxobutyrate oxidase, putative		0.071194735054541	0.977381763816033	FALSE
CLJ1_0142	Adenosine deaminase (EC 3.5.4.4)	add	0.395346909418964	0.810237954130305	FALSE
CLJ1_0143	FIG006045: Sigma factor, ECF subfamily		0.761173373039005	0.544331915011616	FALSE
CLJ1_0144	Iron siderophore sensor protein		-0.0146055648981986	0.99402460160412	FALSE
CLJ1_0145	Ferrichrome-iron receptor @ Iron siderophore receptor protein		0.3405238434894	0.901559884710929	FALSE
CLJ1_0146	Ferrichrome-iron receptor		0.321309903488474	0.865567383401618	FALSE
CLJ1_0147	transcriptional regulator PcaQ	pcaQ	-0.11176791939692	0.956120690357069	FALSE
CLJ1_0148	Protocatechuate 3,4-dioxygenase beta chain (EC 1.13.11.3)	pcaH	1.49498895333964	0.0769059192347888	FALSE
CLJ1_0149	Protocatechuate 3,4-dioxygenase alpha chain (EC 1.13.11.3)	pcaG	0.445415723217271	0.836098937691174	FALSE
CLJ1_0150	Pca regulon regulatory protein PcaR	pcaR	0.158771188397604	0.947750016009362	FALSE
CLJ1_0151	Membrane-fusion protein	triA	-0.66979526518617	0.446688678811896	FALSE
CLJ1_0152	Efflux membrane fusion protein, RND family	triB	-0.444935597852677	0.742184818681436	FALSE
CLJ1_0153	RND efflux transporter	triC	-0.849442814672447	0.242639747991879	FALSE
CLJ1_0154	Transcriptional regulator		-0.112747382613238	0.957437965812501	FALSE
CLJ1_0155	FIG00954876: hypothetical protein		-0.0430220775104943	0.987861860291051	FALSE
CLJ1_0156	Outer membrane porin, coexpressed with pyoverdine biosynthesis regulon	opdC	-0.198285874235054	0.923451985989508	FALSE
CLJ1_0157	Transcriptional regulator, AraC family		-0.195144450756169	0.934253239698233	FALSE
CLJ1_0158	Gamma-glutamyltranspeptidase (EC 2.3.2.2)		-0.0157022375175902	0.994880598831424	FALSE
CLJ1_0159	Nucleoside-binding outer membrane protein		-0.0218388705511333	0.991655472437673	FALSE
CLJ1_0160	Xanthine permease		0.155476125821688	0.94213797972591	FALSE
CLJ1_0161	Transcriptional regulator RutR of pyrimidine catabolism (TetR family)		-0.151310724225028	0.953074589856866	FALSE
CLJ1_0162	FIG000605: protein co-occurring with transport systems (COG1739)	yigZ	-0.183216813351826	0.934253239698233	FALSE
CLJ1_0163	FIG066100: Diguanylate cyclase (GGDEF domain) with PAS/PAC sensor	siaD	0.659359317735394	0.627263075030109	FALSE
CLJ1_0164	FIG057251: Fe-S oxidoreductase	siaC	1.19276201032172	0.128049307786023	FALSE
CLJ1_0165	FIG062788: hypothetical protein	siaB	0.440479626403713	0.831566776965798	FALSE
CLJ1_0166	Serine phosphatase RsbU, regulator of sigma subunit	siaA	0.794030061845123	0.352600446754911	FALSE
CLJ1_0167	Chemotaxis response regulator protein-glutamate methylesterase CheB (EC 3.1.1.61)		-0.183227077377401	0.940006493647972	FALSE
CLJ1_0168	Chemotaxis protein CheD		0.138059841661748	NA	NA
CLJ1_0169	Chemotaxis protein methyltransferase CheR (EC 2.1.1.80)	cheR2	-0.405212526830087	0.861289168900773	FALSE
CLJ1_0170	Methyl-accepting chemotaxis protein I (serine chemoreceptor protein)	aer2	-0.629711878963471	0.667430482384729	FALSE
CLJ1_0171	Positive regulator of CheA protein activity (CheW)		-0.973291385899414	0.400721645514137	FALSE
CLJ1_0172	Signal transduction histidine kinase CheA (EC 2.7.3.-)		-0.434078533204773	0.832811855289639	FALSE
CLJ1_0173	Chemotaxis regulator - transmits chemoreceptor signals to flagelllar motor components CheY		-1.09149975126744	0.352600446754911	FALSE
CLJ1_0174	Methyl-accepting chemotaxis protein		-0.620727796866937	0.627263075030109	FALSE
CLJ1_0175	Transcriptional regulator, LysR family		0.351031718518517	0.847564473535189	FALSE
CLJ1_0176	Oxidoreductase, short chain dehydrogenase/reductase family		0.120903427199253	0.963958332567433	FALSE
CLJ1_0177	Outer membrane porin, OprD family	opdI	-0.138911797064402	0.9537742625574	FALSE
CLJ1_0178	Membrane-associated phospholipid phosphatase		0.396755957253499	0.86002641059423	FALSE
CLJ1_0179	NAD(P) transhydrogenase alpha subunit (EC 1.6.1.2)	pntAA	0.384554826045637	0.795735999492859	FALSE
CLJ1_0180	NAD(P) transhydrogenase alpha subunit (EC 1.6.1.2)	pntAB	0.111802412058011	0.967065096880618	FALSE
CLJ1_0181	NAD(P) transhydrogenase subunit beta (EC 1.6.1.2)	pntB	-0.180013102149442	0.934253239698233	FALSE
CLJ1_0182	Ferric siderophore transport system, biopolymer transport protein ExbD		-0.730623813434972	0.381402651998186	FALSE
CLJ1_0183	FIG00956092: hypothetical protein		-0.514784322679308	0.701696075834487	FALSE
CLJ1_0184	probable amidase		0.173183014488595	0.934253239698233	FALSE
CLJ1_0185	probable amidase		1.1390240684473	0.2410015121282	FALSE
CLJ1_0186	ABC transporter, periplasmic spermidine putrescine-binding protein PotD (TC 3.A.1.11.1)		1.89460280385225	0.000421453360256944	TRUE
CLJ1_0187	Spermidine Putrescine ABC transporter permease component potC (TC_3.A.1.11.1)		1.0630623978729	0.262235167987446	FALSE
CLJ1_0188	Spermidine Putrescine ABC transporter permease component PotB (TC 3.A.1.11.1)		1.41988788147255	0.0353150819099098	TRUE
CLJ1_0189	Putrescine transport ATP-binding protein PotA (TC 3.A.1.11.1)		0.923539559624454	NA	NA
CLJ1_0190	Putrescine transport ATP-binding protein PotA (TC 3.A.1.11.1)		1.35869779252179	0.0403800053900353	TRUE
CLJ1_0191	hypothetical protein		0.228633841918943	0.934253239698233	FALSE
CLJ1_0192	Regulatory protein, LysR:LysR, substrate-binding		-0.239296698621684	0.915380457919636	FALSE
CLJ1_0193	Malonate decarboxylase alpha subunit	mdcA	1.19715049275794	0.0558136478364374	FALSE
CLJ1_0194	Triphosphoribosyl-dephospho-CoA synthetase (EC 2.7.8.25)	mdcB	0.889766056485964	0.482670747610508	FALSE
CLJ1_0195	Malonate decarboxylase delta subunit	mdcC	1.11570635668461	NA	NA
CLJ1_0196	Malonate decarboxylase beta subunit	mdcD	0.255288010386339	0.895140088986061	FALSE
CLJ1_0197	Malonate decarboxylase gamma subunit	mdcE	0.326734922169479	0.902516728582839	FALSE
CLJ1_0198	hypothetical protein		0.597123648837258	NA	NA
CLJ1_0199	Phosphoribosyl-dephospho-CoA transferase (EC 2.7.7.-)	mdcG	0.734266061007917	0.678752253400287	FALSE
CLJ1_0200	Malonyl CoA acyl carrier protein transacylase (EC 2.3.1.39)	mdcH	-0.165910833108631	0.94213797972591	FALSE
CLJ1_0201	Malonate transporter, MadL subunit	madL	-0.325182293015082	0.869563106815746	FALSE
CLJ1_0202	Malonate transporter, MadM subunit	madM	-0.017064126614433	0.99402460160412	FALSE
CLJ1_0203	Malonate utilization transcriptional regulator	mdcR	0.329303624792095	0.863211944999103	FALSE
CLJ1_0204	FIG00956549: hypothetical protein		0.12906839860132	0.960665293066859	FALSE
CLJ1_0205	Cys regulon transcriptional activator CysB		0.287856610051291	0.897632054373562	FALSE
CLJ1_0206	FIG00954099: hypothetical protein		-0.411039594413209	0.858972348852221	FALSE
CLJ1_0207	Aldehyde dehydrogenase (EC 1.2.1.3)		0.0481807358174966	0.987370166780833	FALSE
CLJ1_0208	D-serine/D-alanine/glycine transporter		0.189434744676602	0.935236980713229	FALSE
CLJ1_0209	Omega-amino acid--pyruvate aminotransferase (EC 2.6.1.18)		0.286154300088652	0.911331196910482	FALSE
CLJ1_0210	ABC transporter, periplasmic spermidine putrescine-binding protein PotD (TC 3.A.1.11.1)		0.0158013120947026	0.995615493675558	FALSE
CLJ1_0211	4-hydroxy-tetrahydrodipicolinate synthase (EC 4.3.3.7)		0.493429064218971	0.742184818681436	FALSE
CLJ1_0212	Ribulose-5-phosphate 4-epimerase and related epimerases and aldolases		-0.0889192194455594	0.970297598280253	FALSE
CLJ1_0213	Transcriptional regulator, MerR family		-0.0559601381343505	0.980906583041197	FALSE
CLJ1_0214	3-oxoadipate CoA-transferase subunit A (EC 2.8.3.6); Glutaconate CoA-transferase subunit A (EC 2.8.3.12)	pcaI	1.48122646884616	0.0232322944039361	TRUE
CLJ1_0215	3-oxoadipate CoA-transferase subunit B (EC 2.8.3.6); Glutaconate CoA-transferase subunit B (EC 2.8.3.12)	pcaJ	0.649451368640433	0.645322597203816	FALSE
CLJ1_0216	Beta-ketoadipyl CoA thiolase (EC 2.3.1.-)	pcaF	0.460407673651032	0.813694374663933	FALSE
CLJ1_0217	dicarboxylic acid transporter PcaT	pcaT	0.567026556281518	0.717618147577649	FALSE
CLJ1_0218	3-carboxy-cis,cis-muconate cycloisomerase (EC 5.5.1.2)	pcaB	-0.120650149708442	0.962977687155303	FALSE
CLJ1_0219	Beta-ketoadipate enol-lactone hydrolase (EC 3.1.1.24)	pcaD	0.25055478611835	0.909546246466916	FALSE
CLJ1_0220	4-carboxymuconolactone decarboxylase (EC 4.1.1.44)	pcaC	0.822614961006952	0.544331915011616	FALSE
CLJ1_0221	Transcriptional regulator, LysR family		-0.00754558404135275	0.997756545785399	FALSE
CLJ1_0222	Nucleoside-binding outer membrane protein		0.0103120924659624	0.996792029508328	FALSE
CLJ1_0223	4-hydroxybenzoate transporter	pcaK	0.496274292404421	0.7868910924927	FALSE
CLJ1_0224	hypothetical protein		0.365468341222872	NA	NA
CLJ1_0225	membrane protein, putative		-0.00665289476541206	0.998636061192993	FALSE
CLJ1_0226	PhaK-like protein	opdF	0.645007906356804	0.559147011944525	FALSE
CLJ1_0227	Hexuronate transporter		0.971850940665182	0.220125478622751	FALSE
CLJ1_0228	hypothetical protein		3.03764796896114	8.58692755117972e-06	TRUE
CLJ1_0229	4-hydroxyphenylpyruvate dioxygenase (EC 1.13.11.27)		3.18645241566229	1.32759641928443e-12	TRUE
CLJ1_0230	Transcriptional regulator, TetR family		1.52125453713129	0.0156715369824727	TRUE
CLJ1_0231	Quinate/shikimate 5-dehydrogenase I delta (EC 1.1.1.25)		1.34211882996131	0.0902435220617714	FALSE
CLJ1_0232	Quinate/shikimate 5-dehydrogenase I delta (EC 1.1.1.25)		2.02946347207923	0.00722823192972924	TRUE
CLJ1_0233	3-dehydroquinate dehydratase II (EC 4.2.1.10)	aroQ2	1.70945875178125	0.00708976859688134	TRUE
CLJ1_0234	Drug resistance transporter, EmrB/QacA family		-0.319124067291465	0.849012596853728	FALSE
CLJ1_0235	P-hydroxybenzoate hydroxylase (EC 1.14.13.2)	pobA	0.938161067611519	0.350777840195985	FALSE
CLJ1_0236	Transcriptional regulator PobR, AraC family	pobR	0.599844205402454	0.627263075030109	FALSE
CLJ1_0237	Histone acetyltransferase HPA2 and related acetyltransferases		0.247754725078226	0.915153749368915	FALSE
CLJ1_0238	CBS domain protein		-0.296772592686139	0.865567383401618	FALSE
CLJ1_0239	FIG00953298: hypothetical protein		0.0195470709880355	0.991655472437673	FALSE
CLJ1_0240	Virulence associated transcriptional regulator hudR (PA0253)	hudR	-0.0873186708610012	0.970297598280253	FALSE
CLJ1_0241	Virulence associated gene hudA (PA0254), similar to UbiD	hudA	-0.19475524529335	0.91942715127938	FALSE
CLJ1_0242	Protein of unknown function DUF1275		-0.320847788511062	0.847564473535189	FALSE
CLJ1_0243	FIG00959267: hypothetical protein		0.156934422410659	0.939716065512912	FALSE
CLJ1_0244	Glutarate-semialdehyde dehydrogenase (EC 1.2.1.20); Succinate-semialdehyde dehydrogenase [NAD(P)+] (EC 1.2.1.16)	davD	0.810785424093901	0.307513384695682	FALSE
CLJ1_0245	5-aminovalerate aminotransferase (EC 2.6.1.48) / Gamma-aminobutyrate:alpha-ketoglutarate aminotransferase (EC 2.6.1.19)	davT	0.470718297693374	0.767644791240207	FALSE
CLJ1_0246	response regulator		-0.444059212282933	0.747750574179086	FALSE
CLJ1_0247	GntR family transcriptional regulator PA0268 @ Transcriptional regulator, GntR family domain		0.343836526234955	0.850560609959364	FALSE
CLJ1_0248	4-carboxymuconolactone decarboxylase domain/alkylhydroperoxidase AhpD family core domain protein		0.648288318239034	0.641096360415123	FALSE
CLJ1_0249	hypothetical protein		0.729247507027235	0.627263075030109	FALSE
CLJ1_0250	FIG00955253: hypothetical protein		0.582624021160338	0.784825829893272	FALSE
CLJ1_0251	FIG00956008: hypothetical protein		1.37601082635259	0.0765876226770009	FALSE
CLJ1_0252	transcriptional regulator, Crp/Fnr family		0.881807731684584	0.296366188571258	FALSE
CLJ1_0253	FIG028593: membrane protein		0.750704837082227	0.558021120274224	FALSE
CLJ1_0254	Putative metalloprotease yggG (EC 3.4.24.-)		0.355192176517294	0.880766116469105	FALSE
CLJ1_0255	membrane protein, putative		0.747106625840151	0.557654372854686	FALSE
CLJ1_0256	Predicted transcriptional regulators	ydfF	-0.239730171948346	0.915285579793653	FALSE
CLJ1_0257	Sulfate and thiosulfate import ATP-binding protein CysA (EC 3.6.3.25)	cysA	-0.367522766673905	0.810895461658202	FALSE
CLJ1_0258	Sulfate transport system permease protein CysW	cysW	-0.158869003383182	0.939716065512912	FALSE
CLJ1_0259	Sulfate transport system permease protein CysT	cysT	-0.422507966107451	0.80787863004996	FALSE
CLJ1_0260	Sulfate and thiosulfate binding protein CysP	sbp, cysP	-0.241445787352472	0.915242892907491	FALSE
CLJ1_0261	FIG00956018: hypothetical protein		0.021252109648618	0.99402460160412	FALSE
CLJ1_0262	GGDEF domain protein		-0.270860623164386	0.897632054373562	FALSE
CLJ1_0263	Fatty acid desaturase (EC 1.14.19.1); Delta-9 fatty acid desaturase (EC 1.14.19.1)	desA	-0.474422224920009	0.700914309002637	FALSE
CLJ1_0264	sodium-solute symporter, putative	gpuP	0.268317439968952	0.915794610896287	FALSE
CLJ1_0265	Agmatinase (EC 3.5.3.11)	gpuA	0.893647153042371	0.506200646463959	FALSE
CLJ1_0266	Transcriptional activator GpuR	gpuR	-0.127725472027761	0.9537742625574	FALSE
CLJ1_0267	Sensory box/GGDEF family protein		0.257220151000264	0.902251556835832	FALSE
CLJ1_0268	outer membrane porin OprE precursor	oprE	-0.486439331725744	0.670320951482402	FALSE
CLJ1_0269	Agmatine deiminase (EC 3.5.3.12)	aguA	0.0353471346195829	0.987861860291051	FALSE
CLJ1_0270	N-carbamoylputrescine amidase (3.5.1.53) / Aliphatic amidase AmiE (EC 3.5.1.4)	aguB	0.126688307059572	0.9537742625574	FALSE
CLJ1_0271	Transcriptional regulator, TetR family	aguR	0.0588565361859712	0.979240243762661	FALSE
CLJ1_0272	Putrescine ABC transporter putrescine-binding protein PotF (TC 3.A.1.11.2)		-1.00616807799899	0.179173978617931	FALSE
CLJ1_0273	Gamma-glutamyl-putrescine synthetase (EC 6.3.1.11)	spuI	0.282715926837765	0.86002641059423	FALSE
CLJ1_0274	probable glutamine amidotransferase	spuA	0.998254110180182	0.275616271988382	FALSE
CLJ1_0275	glutamine synthetase family protein	spuB	1.80080072511522	5.31812132829103e-05	TRUE
CLJ1_0276	Omega-amino acid--pyruvate aminotransferase (EC 2.6.1.18)	spuC	1.39674017529641	0.00502082287341409	TRUE
CLJ1_0277	Putrescine ABC transporter putrescine-binding protein PotF (TC 3.A.1.11.2)	spuD	0.120016972330264	0.9537742625574	FALSE
CLJ1_0278	Putrescine ABC transporter putrescine-binding protein PotF (TC 3.A.1.11.2)	spuE	0.279984140753901	0.889985104665929	FALSE
CLJ1_0279	Putrescine transport ATP-binding protein PotG (TC 3.A.1.11.2)	spuF	0.0271382690237818	0.991591662575601	FALSE
CLJ1_0280	Putrescine transport system permease protein PotH (TC 3.A.1.11.2)	spuG	-0.18922516028938	0.923451985989508	FALSE
CLJ1_0281	Putrescine transport system permease protein PotI (TC 3.A.1.11.2)	spuH	-0.68518996333079	0.441679731790847	FALSE
CLJ1_0282	Penicillin acylase II (EC 3.5.1.11)	hacB	0.12642219442664	0.9537742625574	FALSE
CLJ1_0283	hypothetical protein		-0.108279128932783	NA	NA
CLJ1_0284	Transcriptional regulator, AraC family		-0.0730392925396296	0.977381763816033	FALSE
CLJ1_0285	FIG00957482: hypothetical protein		-0.307017961045861	0.871677599100159	FALSE
CLJ1_0286	Thiol-disulfide isomerase and thioredoxins		-0.336823932206827	0.858972348852221	FALSE
CLJ1_0287	Lysophospholipase (EC 3.1.1.5)		-0.113750012685617	0.956120690357069	FALSE
CLJ1_0288	FIG00953078: hypothetical protein		-0.381931355122441	0.799420333245727	FALSE
CLJ1_0289	oxidoreductase, 2OG-Fe(II) oxygenase family		-0.11760963384397	0.958591859112401	FALSE
CLJ1_0290	FIG00954074: hypothetical protein		0.278325811987003	0.890710204522707	FALSE
CLJ1_0291	Purine nucleoside phosphorylase (EC 2.4.2.1)		-0.210701806375291	0.918151793178316	FALSE
CLJ1_0292	Amino acid ABC transporter, permease protein	yecS	0.08526321861706	0.970297598280253	FALSE
CLJ1_0293	ABC-type amino acid transport/signal transduction systems, periplasmic component/domain	fliY	0.18647297503824	0.923893593780062	FALSE
CLJ1_0294	ATPases of the AAA+ class		0.575608746019798	0.567331241839245	FALSE
CLJ1_0295	D-3-phosphoglycerate dehydrogenase (EC 1.1.1.95)	serA	0.904718234471573	0.432124582914242	FALSE
CLJ1_0296	D-2-hydroxyglutarate dehydrogenase	d2hgdh	-0.980914246354628	0.251124881838732	FALSE
CLJ1_0297	Fumarylacetoacetate hydrolase family protein	hpcE	-0.62036162969852	0.555098726134285	FALSE
CLJ1_0298	Outer membrane protein assembly factor YaeT precursor		-0.224341175818847	0.917007187320909	FALSE
CLJ1_0299	Protein co-occuring with molybdenum cofactor biosynthesis protein B	carO	0.814134861709222	0.52088398767057	FALSE
CLJ1_0300	Deacetylases, including yeast histone deacetylase and acetoin utilization protein		0.15078189505136	0.953074589856866	FALSE
CLJ1_0301	Putrescine importer		0.0794097034683035	0.977381763816033	FALSE
CLJ1_0302	Outer membrane protein assembly factor YaeT precursor	carP	0.0305781851787703	0.989605645768699	FALSE
CLJ1_0303	Alkaline phosphatase isozyme conversion protein precursor (EC 3.4.11.-)	aaaA	-0.499191203165441	0.69800290529074	FALSE
CLJ1_0304	acetyltransferase		-0.0982827808696061	0.963958332567433	FALSE
CLJ1_0305	FIG00959217: hypothetical protein		-0.0549419474497483	0.981151057266044	FALSE
CLJ1_0306	Ribose 5-phosphate isomerase A (EC 5.3.1.6)	rpiA	-0.0415751764143051	0.98587098279326	FALSE
CLJ1_0307	Threonine dehydratase biosynthetic (EC 4.3.1.19)	ilvA1	-0.115273505810536	0.956063145329919	FALSE
CLJ1_0308	Predicted integral membrane protein		-0.504425952193615	0.797977021497716	FALSE
CLJ1_0309	Predicted nucleoside-diphosphate-sugar epimerases		-0.373803194640987	0.821834624418328	FALSE
CLJ1_0310	Predicted integral membrane protein		-0.197676635339371	0.934253239698233	FALSE
CLJ1_0311	probable MFS transporter		-0.211897240759412	0.91942715127938	FALSE
CLJ1_0312	Phosphoserine phosphatase (EC 3.1.3.3)		0.0734822472813695	0.977381763816033	FALSE
CLJ1_0313	Adenosine (5')-pentaphospho-(5'')-adenosine pyrophosphohydrolase (EC 3.6.1.-)	ygdP	-0.420095742862447	0.747132302194366	FALSE
CLJ1_0314	FIG001592: Phosphocarrier protein kinase/phosphorylase, nitrogen regulation associated	ptsP	-0.177726933121793	0.923893593780062	FALSE
CLJ1_0315	diguanylate cyclase/phosphodiesterase (GGDEF & EAL domains) with PAS/PAC sensor(s)		0.229491027517512	0.897632054373562	FALSE
CLJ1_0316	COG3332		-0.235900843358892	0.897632054373562	FALSE
CLJ1_0317	Protein of unknown function DUF81		-0.530123657608319	0.725046865411515	FALSE
CLJ1_0318	Prolipoprotein diacylglyceryl transferase (EC 2.4.99.-)	lgt	-0.432606409587618	0.7868910924927	FALSE
CLJ1_0319	hypothetical protein		-1.36232055571369	0.141462108471654	FALSE
CLJ1_0320	Thymidylate synthase (EC 2.1.1.45)	thyA	-0.196180626254391	0.934253239698233	FALSE
CLJ1_0321	probable integral membrane protein NMA1898		-0.207099881877877	0.922159297376792	FALSE
CLJ1_0322	probable integral membrane protein NMA1899		-0.393985010339151	0.812064607775338	FALSE
CLJ1_0323	probable integral membrane protein NMA1899		-0.724321089742856	0.495407654536622	FALSE
CLJ1_0324	FIG00962684: hypothetical protein		-0.53424260505013	0.778507363713855	FALSE
CLJ1_0325	Glycerophosphoryl diester phosphodiesterase (EC 3.1.4.46)	glpQ	-0.17119250004407	0.9537742625574	FALSE
CLJ1_0326	FIG00957668: hypothetical protein		0.549456243710754	0.729612240373645	FALSE
CLJ1_0327	FIG00956729: hypothetical protein		0.178293388443569	0.939716065512912	FALSE
CLJ1_0328	Dihydrofolate reductase (EC 1.5.1.3)	folA	-0.303724305542772	0.867750878042424	FALSE
CLJ1_0329	phosphoesterase, putative		-0.124987878606528	0.9537742625574	FALSE
CLJ1_0330	Uracil-xanthine permease	yicE	-0.457850938067712	0.741060768251181	FALSE
CLJ1_0331	Dihydroxy-acid dehydratase (EC 4.2.1.9)	ilvD	0.238495449638298	0.899709319943114	FALSE
CLJ1_0332	LSU m5C1962 methyltransferase RlmI		-0.162455806438295	0.94213797972591	FALSE
CLJ1_0333	ThiJ/PfpI family protein	pfpI	0.922813381710054	0.418191050535508	FALSE
CLJ1_0334	Predicted signal transduction protein		-0.101271245959547	0.967562547237417	FALSE
CLJ1_0335	Formamidopyrimidine-DNA glycosylase (EC 3.2.2.23)	mutM	-0.225306221981259	0.923451985989508	FALSE
CLJ1_0336	1-acyl-sn-glycerol-3-phosphate acyltransferase		-0.070439207718935	0.977381763816033	FALSE
CLJ1_0337	Cation/multidrug efflux pump		-0.436257468154325	0.784825829893272	FALSE
CLJ1_0338	FOG: TPR repeat, SEL1 subfamily		-0.432491148662963	0.7868910924927	FALSE
CLJ1_0339	FIG00965478: hypothetical protein		-0.0823189027297745	0.97617659403275	FALSE
CLJ1_0340	Gamma-glutamyltranspeptidase (EC 2.3.2.2)	ggt2	-0.0450298743812339	0.982443669651916	FALSE
CLJ1_0341	4Fe-4S ferredoxin, iron-sulfur binding	fdx1	0.0354898275131376	0.987861860291051	FALSE
CLJ1_0342	Phosphopantetheine adenylyltransferase (EC 2.7.7.3)	coaD	-0.31430058199676	0.883667966332461	FALSE
CLJ1_0343	FIG022869: Oxidoreductase, GMC family		0.130966194314937	0.9537742625574	FALSE
CLJ1_0344	FIG028932: hypothetical protein		0.747682290346837	0.516943624347018	FALSE
CLJ1_0345	Aldehyde dehydrogenase (EC 1.2.1.3); Probable coniferyl aldehyde dehydrogenase (EC 1.2.1.68)		0.243575571545223	0.897632054373562	FALSE
CLJ1_0346	Transcriptional regulator, TetR family		0.126675350541783	0.9537742625574	FALSE
CLJ1_0347	FIG00955814: hypothetical protein		-0.107369442074441	0.96076657974418	FALSE
CLJ1_0348	Hydrolase, alpha/beta fold family functionally coupled to Phosphoribulokinase		0.0895315063026315	0.97008747267155	FALSE
CLJ1_0349	FIG00959407: hypothetical protein		-0.284867023547461	0.882649549024792	FALSE
CLJ1_0350	Ribosomal RNA small subunit methyltransferase D (EC 2.1.1.-)	yhhF	-0.461987955927734	0.737780793841549	FALSE
CLJ1_0351	FIG015287: Zinc protease		-0.476435480711364	0.727607267180493	FALSE
CLJ1_0352	FIG015547: peptidase, M16 family		-0.0471834657756842	0.98587098279326	FALSE
CLJ1_0353	Signal recognition particle receptor protein FtsY (=alpha subunit) (TC 3.A.5.1.1)	ftsY	0.0866614721707895	0.970297598280253	FALSE
CLJ1_0354	Cell division transporter, ATP-binding protein FtsE (TC 3.A.5.1.1)	ftsE	-0.234998615767214	0.897632054373562	FALSE
CLJ1_0355	Cell division protein FtsX	ftsX	-0.57761807201301	0.565408584458252	FALSE
CLJ1_0356	RNA polymerase sigma factor RpoH	rpoH	0.083124631776163	0.971682227549254	FALSE
CLJ1_0357	FIG00960789: hypothetical protein		-0.401077277437708	0.802977135438681	FALSE
CLJ1_0358	hypothetical protein		-0.231694178883892	0.932588638138396	FALSE
CLJ1_0359	Mobile element protein		-0.635517974955948	0.614227380969221	FALSE
CLJ1_0360	hypothetical protein		0.355733572076676	0.889597981397161	FALSE
CLJ1_0361	VgrG-3 protein		0.631531016381972	0.608913557737578	FALSE
CLJ1_0362	VgrG protein		0.435604244954282	0.843052817227683	FALSE
CLJ1_0363	Monofunctional biosynthetic peptidoglycan transglycosylase (EC 2.4.2.-)	mgtA	0.143600956959566	0.948289006406018	FALSE
CLJ1_0364	COG2363	ygdD	-0.336251265078905	0.859642777102229	FALSE
CLJ1_0365	Sulfur carrier protein ThiS	thiS	-0.381702817136705	0.827088695627719	FALSE
CLJ1_0366	Thiazole biosynthesis protein ThiG	thiG	0.476434975834726	0.784825829893272	FALSE
CLJ1_0367	hypothetical protein		0.837777514491944	0.620785805589879	FALSE
CLJ1_0368	tRNA (guanine46-N7-)-methyltransferase (EC 2.1.1.33)	micA	-0.625371269284465	0.627263075030109	FALSE
CLJ1_0369	FIG002188: hypothetical protein		-0.314105517984918	0.86002641059423	FALSE
CLJ1_0370	FIG00954500: hypothetical protein		0.251124901227869	0.923451985989508	FALSE
CLJ1_0371	Phosphotransferase system IIC components, glucose/maltose/N-acetylglucosamine-specific		-0.437338383898835	0.836098937691174	FALSE
CLJ1_0372	Radical SAM family enzyme, similar to coproporphyrinogen III oxidase, oxygen-independent, clustered with nucleoside-triphosphatase RdgB	yggW	-0.110454645506584	0.960165247190248	FALSE
CLJ1_0373	Nucleoside 5-triphosphatase RdgB (dHAPTP, dITP, XTP-specific) (EC 3.6.1.15)	rdgB	-0.502629618981306	0.717681168142434	FALSE
CLJ1_0374	FIG003551: hypothetical protein		-0.333558276979713	0.837350813647889	FALSE
CLJ1_0375	Methionine biosynthesis protein MetW	metW	-0.480552603820928	0.7868910924927	FALSE
CLJ1_0376	Homoserine O-acetyltransferase (EC 2.3.1.31)	metX	0.132313366493408	0.9537742625574	FALSE
CLJ1_0377	FIG00954467: hypothetical protein		-0.613187559545986	0.548272805019799	FALSE
CLJ1_0378	FIG00958356: hypothetical protein		-0.64567218158804	0.557012363473175	FALSE
CLJ1_0379	Integral membrane protein YggT, involved in response to extracytoplasmic stress (osmotic shock)	yggT	-0.277111550548639	0.881289295360076	FALSE
CLJ1_0380	Pyrroline-5-carboxylate reductase (EC 1.5.1.2)	proC	-0.119965263520569	0.9537742625574	FALSE
CLJ1_0381	Hypothetical protein YggS, proline synthase co-transcribed bacterial homolog PROSC	yggS	0.405745009620083	0.794686701549584	FALSE
CLJ1_0382	Twitching motility protein PilT	pilT	-0.389751500165479	0.781097358268635	FALSE
CLJ1_0383	Twitching motility protein PilT	pilU	-0.466475302175238	0.74868790389468	FALSE
CLJ1_0384	Cobalt-zinc-cadmium resistance protein CzcD	czcD	-0.131931601700845	0.953074589856866	FALSE
CLJ1_0385	FIG00955003: hypothetical protein		-0.734324526692699	0.48429241779314	FALSE
CLJ1_0386	Cystathionine beta-synthase (EC 4.2.1.22)		-0.448175353898413	0.794286891617922	FALSE
CLJ1_0387	Cystathionine gamma-lyase (EC 4.4.1.1)		-0.326927886440694	0.866875687776954	FALSE
CLJ1_0388	hypothetical protein		-0.524584039058349	0.820637605398366	FALSE
CLJ1_0389	Dihydroorotase (EC 3.5.2.3)	pyrC	-0.279752464948426	0.871677599100159	FALSE
CLJ1_0390	Aspartate carbamoyltransferase (EC 2.1.3.2)	pyrB	0.19042390839601	0.923451985989508	FALSE
CLJ1_0391	Uracil phosphoribosyltransferase (EC 2.4.2.9) / Pyrimidine operon regulatory protein PyrR	pyrR	-0.247025812962044	0.897632054373562	FALSE
CLJ1_0392	Putative Holliday junction resolvase YggF	yqgF	-0.00391119486475249	0.998636061192993	FALSE
CLJ1_0393	UPF0301 protein YqgE	algH	-0.308530184360625	0.880571670625727	FALSE
CLJ1_0394	Ferric siderophore transport system, periplasmic binding protein TonB	tonB3	-0.426133778996161	0.784825829893272	FALSE
CLJ1_0395	Glutathione synthetase (EC 6.3.2.3)	gshB	-0.931029658016388	0.239888216450008	FALSE
CLJ1_0396	twitching motility protein PilG	pilG	-0.376254565016214	0.821854916881935	FALSE
CLJ1_0397	twitching motility protein PilH	pilH	-0.260995179659673	0.902251556835832	FALSE
CLJ1_0398	type IV pili signal transduction protein PilI	pilI	-0.22129622274316	0.923451985989508	FALSE
CLJ1_0399	twitching motility protein PilJ	pilJ	-0.462792954789058	0.729543025119552	FALSE
CLJ1_0400	Chemotaxis protein methyltransferase CheR (EC 2.1.1.80)	pilK	-0.627306434204896	0.574452958722429	FALSE
CLJ1_0401	still frameshift probable component of chemotactic signal transduction system	chpA	-0.911804018851895	0.243866847230492	FALSE
CLJ1_0402	Chemotaxis response regulator protein-glutamate methylesterase CheB (EC 3.1.1.61)	chpB	-1.05702250600641	0.117771116777787	FALSE
CLJ1_0403	Chemotaxis signal transduction protein	chpC	-0.808765322657854	0.368340011895889	FALSE
CLJ1_0404	Transcriptional regulator, AraC family	chpD	-0.805135122747305	0.400352027359509	FALSE
CLJ1_0405	probable chemotaxis protein	chpE	-0.0208496657450888	0.991655472437673	FALSE
CLJ1_0406	FIG00955657: hypothetical protein		0.230266731289929	0.904754540696476	FALSE
CLJ1_0407	Ribosomal RNA small subunit methyltransferase E (EC 2.1.1.-)	rsmE	-0.0295052859939822	0.989797733332945	FALSE
CLJ1_0408	Adenosylmethionine-8-amino-7-oxononanoate aminotransferase (EC 2.6.1.62)	bioA	-0.386647747459955	0.847564473535189	FALSE
CLJ1_0409	Amine oxidase [flavin-containing] (EC 1.4.3.4)		-0.474523604378123	0.717618147577649	FALSE
CLJ1_0410	Cytochrome B561		-0.277869045985239	0.899709319943114	FALSE
CLJ1_0411	Protein yceI precursor	pasP	0.110776632874389	0.960665293066859	FALSE
CLJ1_0412	Transcriptional regulator MexR	mexR	0.199310005196206	0.91942715127938	FALSE
CLJ1_0413	RND efflux system, membrane fusion protein CmeA	mexA	-0.148556669905145	0.94213797972591	FALSE
CLJ1_0414	RND efflux system, inner membrane transporter CmeB	mexB	-0.43381940968943	0.752732477339037	FALSE
CLJ1_0415	RND efflux system, outer membrane lipoprotein CmeC	oprM	-0.301062697850329	0.858972348852221	FALSE
CLJ1_0416	ATP-dependent RNA helicase RhlE	rhlE	-0.17250779243782	0.934253239698233	FALSE
CLJ1_0417	FIG00953569: hypothetical protein		-0.4620370229725	0.79558422232722	FALSE
CLJ1_0418	5,10-methylenetetrahydrofolate reductase (EC 1.5.1.20)	metF	-0.43017424979845	0.76383179318539	FALSE
CLJ1_0419	Guanosine polyphosphate pyrophosphohydrolases/synthetases		-0.102768322473513	0.970255127847186	FALSE
CLJ1_0420	Adenosylhomocysteinase (EC 3.3.1.1)	sahH	-0.0956850488141743	0.97008747267155	FALSE
CLJ1_0421	ChaX protein		-1.32147559626119	0.0237213348242829	TRUE
CLJ1_0422	hypothetical protein		0.22874675547229	0.939716065512912	FALSE
CLJ1_0423	Outer membrane vitamin B12 receptor BtuB		0.00972225753485407	0.996792029508328	FALSE
CLJ1_0424	Optional hypothetical component of the B12 transporter BtuN		-0.373231971376262	0.851889047356832	FALSE
CLJ1_0425	Transcriptional regulator RutR of pyrimidine catabolism (TetR family)		-0.298247923627849	0.882649549024792	FALSE
CLJ1_0426	Cytosine deaminase (EC 3.5.4.1)	codA	-0.157067255524195	0.94213797972591	FALSE
CLJ1_0427	Cytosine permease	codB	-0.271060258570281	0.881975494849385	FALSE
CLJ1_0428	Dihydropyrimidine dehydrogenase [NADP+] (EC 1.3.1.2)	dypB	-0.0656982923949556	0.978633474805391	FALSE
CLJ1_0429	Pyridine nucleotide-disulphide oxidoreductase associated with reductive pyrimidine catabolism	dypA	0.290698596591417	0.897632054373562	FALSE
CLJ1_0430	Dihydropyrimidinase (EC 3.5.2.2)	dht	0.490740912349469	0.720346781681131	FALSE
CLJ1_0431	hypothetical protein		-0.349119874063447	NA	NA
CLJ1_0432	Possible pyrimidine permease in reductive pathway		0.885575333523657	0.400352027359509	FALSE
CLJ1_0433	Beta-ureidopropionase (EC 3.5.1.6)	hyuC	0.81943444649884	0.342397741001334	FALSE
CLJ1_0434	L-carnitine dehydratase/bile acid-inducible protein F		0.795812412677964	0.378991293052523	FALSE
CLJ1_0435	Glutaryl-CoA dehydrogenase (EC 1.3.99.7)	gcdH	1.36121668124759	0.0324031596334269	TRUE
CLJ1_0436	transcriptional regulator, MerR family	gcdR	0.00828441005985258	0.996792029508328	FALSE
CLJ1_0437	cytosolic long-chain acyl-CoA thioester hydrolase family protein		0.247268917242721	0.912658810924521	FALSE
CLJ1_0438	Low-affinity inorganic phosphate transporter		1.13096775550094	0.118128222099958	FALSE
CLJ1_0439	Putative membrane-bound ClpP-class protease associated with aq_911		-0.261299892138759	0.91942715127938	FALSE
CLJ1_0440	Putative stomatin/prohibitin-family membrane protease subunit aq_911	slp	0.861235759586645	0.420820058516923	FALSE
CLJ1_0441	ABC-type amino acid transport/signal transduction systems, periplasmic component/domain		0.123226457161538	0.9537742625574	FALSE
CLJ1_0442	FIG00957243: hypothetical protein	yccS	-0.0257087216275317	0.9903120805444	FALSE
CLJ1_0443	hypothetical protein		0.743869975081793	NA	NA
CLJ1_0444	ATP-dependent 23S rRNA helicase DbpA	dbpA	0.199800774250086	0.923451985989508	FALSE
CLJ1_0445	Cold shock protein CspE	cspE	-0.73865963404268	0.483602989234947	FALSE
CLJ1_0446	FIG00958912: hypothetical protein		-0.398838199203531	0.821834624418328	FALSE
CLJ1_0447	Uncharacterized conserved protein		-0.22567372037189	0.919370716724397	FALSE
CLJ1_0448	Permeases of the major facilitator superfamily	yieO	-0.271295380921697	0.881975494849385	FALSE
CLJ1_0449	hypothetical protein		-0.463623950350702	0.815106035171237	FALSE
CLJ1_0450	ATP-dependent Clp protease ATP-binding subunit ClpA		0.388297851401195	0.86002641059423	FALSE
CLJ1_0451	FIG00955037: hypothetical protein		0.90631366276961	0.362751813646306	FALSE
CLJ1_0452	Acyltransferase family protein	yihG	0.0817097292893395	0.974545780423041	FALSE
CLJ1_0453	Ribosomal protein S6 glutaminyl transferase		0.13934052090932	0.948201913512873	FALSE
CLJ1_0454	Two-component response regulator CreB	creB	-0.300712104616152	0.887629505798785	FALSE
CLJ1_0455	Two-component response regulator CreC	creC	-0.390861938474971	0.812064607775338	FALSE
CLJ1_0456	Inner membrane protein CreD	creD	-0.123827240056826	0.963947243376277	FALSE
CLJ1_0457	Ribosomal protein S16		-0.106095335988104	0.974135723808894	FALSE
CLJ1_0458	FIG00955298: hypothetical protein		-0.667068105914112	0.74868790389468	FALSE
CLJ1_0459	Glutathione S-transferase family protein		-0.168952728621768	0.939716065512912	FALSE
CLJ1_0460	Streptogramin lyase		-0.345602873702796	0.865934492146454	FALSE
CLJ1_0461	FIG00955977: hypothetical protein		-0.256457333679933	0.889985104665929	FALSE
CLJ1_0462	FIG00961033: hypothetical protein		0.195758881565807	0.934253239698233	FALSE
CLJ1_0463	FIG00959133: hypothetical protein		-0.485066294741008	0.773882073099975	FALSE
CLJ1_0464	FIG00958205: hypothetical protein		-0.576183222298048	0.69800290529074	FALSE
CLJ1_0465	putative tail fiber assembly protein		-0.360079557213126	0.878035014521048	FALSE
CLJ1_0466	Phage tail fiber protein		-0.38971447132189	0.807353658064462	FALSE
CLJ1_0467	FIG00953961: hypothetical protein		-0.528419878050867	0.776267018494618	FALSE
CLJ1_0468	Putative bacteriophage protein		-0.48686908984288	0.732917834525262	FALSE
CLJ1_0469	FIG00953163: hypothetical protein		-1.12664761276041	0.286388427530176	FALSE
CLJ1_0470	Phage tape measure		-0.87089214969211	0.353257698379761	FALSE
CLJ1_0471	hypothetical protein		-0.973144178376341	0.44605646416612	FALSE
CLJ1_0472	FIG00958915: hypothetical protein		-1.60072774150364	0.0197697757167504	TRUE
CLJ1_0473	Endopeptidase (EC 3.4.-.-)		-0.696219331054068	0.687822843174502	FALSE
CLJ1_0474	Lysozyme (EC 3.2.1.17)		-0.605219454615612	0.744411124582087	FALSE
CLJ1_0475	hypothetical protein		-1.02577573189826	0.407098756106863	FALSE
CLJ1_0476	Hypothetical Zinc-finger containing protein		-1.30123933586544	0.183115425570108	FALSE
CLJ1_0477	FIG00961894: hypothetical protein		-0.93562217603955	0.377425783075939	FALSE
CLJ1_0478	Conserved hypothetical phage protein		-1.19100793141052	0.16231425213468	FALSE
CLJ1_0479	FIG00956269: hypothetical protein		-0.657290259827988	0.621282605862312	FALSE
CLJ1_0480	FIG00955159: hypothetical protein		-0.625307133300833	0.695887787349222	FALSE
CLJ1_0481	Probable head completion/stabilization protein		-0.727592910082686	0.647587616380041	FALSE
CLJ1_0482	Probable terminase, endonuclease subunit		-1.36222688762891	0.0359363585235145	TRUE
CLJ1_0483	Phage capsid protein		-1.31176680441211	0.0901514354572836	FALSE
CLJ1_0484	Phage capsid scaffolding protein		-1.59859272893526	0.00706843583817714	TRUE
CLJ1_0485	Phage terminase, ATPase subunit		-0.327758697063694	0.852705079581703	FALSE
CLJ1_0486	hypothetical protein		-0.87222289743239	0.401412583668996	FALSE
CLJ1_0487	hypothetical protein		-0.412735497827017	NA	NA
CLJ1_0488	hypothetical protein		0.453689190030847	0.834806063602295	FALSE
CLJ1_0489	hypothetical protein		0.489901738140268	0.836098937691174	FALSE
CLJ1_0490	hypothetical protein		0.0980946279757812	NA	NA
CLJ1_0491	Phage protein		-1.04764994280044	0.118894132510437	FALSE
CLJ1_0492	hypothetical protein		0.753064327696118	0.69800290529074	FALSE
CLJ1_0493	hypothetical protein		0.291891137541023	0.918280570957711	FALSE
CLJ1_0494	hypothetical protein		-0.365340806315198	0.888077636237091	FALSE
CLJ1_0495	probable phage protein		0.120046054266648	0.9537742625574	FALSE
CLJ1_0496	hypothetical protein		0.213478699228981	0.939716065512912	FALSE
CLJ1_0497	Phage integrase		0.283568693386419	0.891741227920484	FALSE
CLJ1_0498	diguanylate cyclase/phosphodiesterase (GGDEF & EAL domains) with PAS/PAC sensor(s)		0.0497195944222974	0.981151057266044	FALSE
CLJ1_0499	RNA polymerase sigma factor RpoD	rpoD	-0.0941824664962436	0.971769389292754	FALSE
CLJ1_0500	hypothetical protein		0.0491511388849375	0.984728018679267	FALSE
CLJ1_0501	DNA primase (EC 2.7.7.-)	dnaG	0.215467648381569	0.902251556835832	FALSE
CLJ1_0502	Transamidase GatB domain protein		-0.176030937789639	0.94213797972591	FALSE
CLJ1_0503	SSU ribosomal protein S21p	rpsU	-0.74313791836313	0.64300238853015	FALSE
CLJ1_0504	TsaD/Kae1/Qri7 protein, required for threonylcarbamoyladenosine t(6)A37 formation in tRNA	gcp	-0.0875492499184078	0.970297598280253	FALSE
CLJ1_0505	Acyl-phosphate:glycerol-3-phosphate O-acyltransferase PlsY		-0.369199879504095	0.848502593898639	FALSE
CLJ1_0506	Dihydroneopterin aldolase (EC 4.1.2.25)	folB	-0.312475928139373	0.865934492146454	FALSE
CLJ1_0507	2-amino-4-hydroxy-6-hydroxymethyldihydropteridine pyrophosphokinase (EC 2.7.6.3)		-0.120829472219396	0.956120690357069	FALSE
CLJ1_0508	tRNA nucleotidyltransferase (EC 2.7.7.21) (EC 2.7.7.25)	cca	0.170974766088229	0.934288689803709	FALSE
CLJ1_0509	FIG00954843: hypothetical protein		1.26077048054666	0.215078250803479	FALSE
CLJ1_0510	FIG004684: SpoVR-like protein		0.679550840387621	0.577981221869775	FALSE
CLJ1_0511	FIG002076: hypothetical protein		0.304734242564861	0.882649549024792	FALSE
CLJ1_0512	Serine protein kinase (prkA protein), P-loop containing		0.348997405426427	0.851695703181795	FALSE
CLJ1_0513	hypothetical protein		-1.05858374997778	0.37311000548196	FALSE
CLJ1_0514	Thiosulfate sulfurtransferase GlpE (EC 2.8.1.1)	glpE	-0.0520918172711393	0.982509783604922	FALSE
CLJ1_0515	Bis(5'-nucleosyl)-tetraphosphatase, symmetrical (EC 3.6.1.41)	apaH	0.0177437090976411	0.991655472437673	FALSE
CLJ1_0516	ApaG protein	apaG	0.212468368433192	0.923451985989508	FALSE
CLJ1_0517	SSU rRNA (adenine(1518)-N(6)/adenine(1519)-N(6))-dimethyltransferase (EC 2.1.1.182)	ksgA	-0.174164874413657	0.934253239698233	FALSE
CLJ1_0518	4-hydroxythreonine-4-phosphate dehydrogenase (EC 1.1.1.262)	pdxA	-0.516506357728039	0.737198715646523	FALSE
CLJ1_0519	Survival protein SurA precursor (Peptidyl-prolyl cis-trans isomerase SurA) (EC 5.2.1.8)	surA	-0.483378098016812	0.697319947748422	FALSE
CLJ1_0520	Outer membrane protein Imp, required for envelope biogenesis / Organic solvent tolerance protein precursor	lptD	-0.200966918122691	0.92662359158863	FALSE
CLJ1_0521	Phosphotransferase involved in threonylcarbamoyladenosine t(6)A37 formation in tRNA		0.28628024319642	0.881289295360076	FALSE
CLJ1_0522	COG3178: Predicted phosphotransferase related to Ser/Thr protein kinases		0.118336099514929	0.956357618517276	FALSE
CLJ1_0523	DnaJ-like protein DjlA		0.13167311861048	0.9537742625574	FALSE
CLJ1_0524	FIG00953890: hypothetical protein		-0.0500633656745441	0.981151057266044	FALSE
CLJ1_0525	Probable two-component sensor, near polyamine transporter	agtS	-0.0311839410888598	0.989023736765535	FALSE
CLJ1_0526	DNA-binding response regulator, LuxR family, near polyamine transporter	agtR	0.0919722961708575	0.969156198755143	FALSE
CLJ1_0527	ABC transporter, periplasmic spermidine putrescine-binding protein PotD (TC 3.A.1.11.1)	null-gene-symb	-0.760872347166846	0.406718316529066	FALSE
CLJ1_0528	Putrescine transport ATP-binding protein PotA (TC 3.A.1.11.1)	agtA	1.3419004129644	0.0659862099864553	FALSE
CLJ1_0529	ABC transporter, periplasmic spermidine putrescine-binding protein PotD (TC 3.A.1.11.1)	agtB	0.625545913868924	0.567099898237452	FALSE
CLJ1_0530	Spermidine Putrescine ABC transporter permease component PotB (TC 3.A.1.11.1)	agtC	1.13147582844241	0.0937625368671133	FALSE
CLJ1_0531	Spermidine Putrescine ABC transporter permease component potC (TC_3.A.1.11.1)	agtD	1.03801995862337	0.222367599317497	FALSE
CLJ1_0532	Ribulose-phosphate 3-epimerase (EC 5.1.3.1)	rpe	0.302697326173709	0.903243961163483	FALSE
CLJ1_0533	Phosphoglycolate phosphatase (EC 3.1.3.18)	gph	0.0956411475236705	0.972831587651666	FALSE
CLJ1_0534	Anthranilate synthase, aminase component (EC 4.1.3.27)	trpE	0.623035028051007	0.647587616380041	FALSE
CLJ1_0535	transcriptional regulator PrtN	prtN	2.24737924057496	3.67218598613264e-05	TRUE
CLJ1_0536	transcriptional regulator PrtR	prtR	1.13996101321743	0.114120645694685	FALSE
CLJ1_0537	FIG00957497: hypothetical protein	ptrB	1.87172794566242	0.0113429969445515	TRUE
CLJ1_0538	FIG00953945: hypothetical protein		2.02001036670261	0.00779365356537275	TRUE
CLJ1_0539	Holin		2.74216786868172	2.76262118768558e-10	TRUE
CLJ1_0540	FIG00958825: hypothetical protein		2.34101146958908	4.45486754545391e-05	TRUE
CLJ1_0541	Baseplate assembly protein V		2.73621410358733	2.88282235431368e-10	TRUE
CLJ1_0542	Baseplate assembly protein W		2.23299743993968	0.000429997230342303	TRUE
CLJ1_0543	Baseplate assembly protein J		2.20133253333306	0.00054046895892888	TRUE
CLJ1_0544	Phage tail fibers		2.07683673903949	0.00280527775970003	TRUE
CLJ1_0545	Phage tail fiber protein		1.99318078252842	0.00288573971041576	TRUE
CLJ1_0546	Phage protein		1.96463714358052	0.00368604239356009	TRUE
CLJ1_0547	Phage tail sheath monomer		1.82984400337201	0.00821668159503022	TRUE
CLJ1_0548	Phage major tail tube protein		1.77828700890034	0.013945019822337	TRUE
CLJ1_0549	FIG00958026: hypothetical protein		1.84929309155627	0.0112002762908768	TRUE
CLJ1_0550	hypothetical protein		2.09221922509443	0.00124872786247727	TRUE
CLJ1_0551	Methyl-accepting chemotaxis protein		2.28760181897995	9.45963406463242e-05	TRUE
CLJ1_0552	Phage protein U		2.20835675943147	0.000107192328695471	TRUE
CLJ1_0553	Phage tail protein		2.15703360322567	0.00124872786247727	TRUE
CLJ1_0554	FIG032563: Phage tail protein D		2.37979158183575	3.15817378828346e-05	TRUE
CLJ1_0555	Phage lysozyme		2.52045163496218	6.51994965400474e-08	TRUE
CLJ1_0556	FIG00959580: hypothetical protein		2.17194412335079	4.46068596196966e-05	TRUE
CLJ1_0557	FIG00963715: hypothetical protein		2.11625968789296	4.75377259555177e-06	TRUE
CLJ1_0558	hypothetical protein		1.12151566139083	0.204600633350623	FALSE
CLJ1_0559	Anthranilate synthase, amidotransferase component (EC 4.1.3.27) @ Para-aminobenzoate synthase, amidotransferase component (EC 2.6.1.85)	trpG	1.27623915101551	0.0176940102416237	TRUE
CLJ1_0560	Anthranilate phosphoribosyltransferase (EC 2.4.2.18)	trpD	1.10200067700624	0.0453368443310949	TRUE
CLJ1_0561	Indole-3-glycerol phosphate synthase (EC 4.1.1.48)	trpC	1.01659775683207	0.0971230220864369	FALSE
CLJ1_0562	Vfr transcriptional regulator / Cyclic AMP receptor protein	vfr	-0.0350989370152446	0.989605645768699	FALSE
CLJ1_0563	OsmC/Ohr family protein	yhfA	0.1427465985443	0.94213797972591	FALSE
CLJ1_0564	S-adenosylmethionine decarboxylase proenzyme (EC 4.1.1.50), prokaryotic class 1A	speD	1.07424816132631	0.342397741001334	FALSE
CLJ1_0565	Uncharacterized hydroxylase PA0655		0.251963598268015	0.902516728582839	FALSE
CLJ1_0566	Bis(5'-nucleosyl)-tetraphosphatase (asymmetrical) (EC 3.6.1.17)	ycfF	0.984864152885098	0.189817827926792	FALSE
CLJ1_0567	ATPase, AAA family		1.09629900467844	0.0641600273010735	FALSE
CLJ1_0568	Oxidoreductase, short chain dehydrogenase/reductase family		1.14568181076785	0.0493192427787782	TRUE
CLJ1_0569	FIG00954311: hypothetical protein		0.229729291770893	0.919370716724397	FALSE
CLJ1_0570	Dioxygenases related to 2-nitropropane dioxygenase		0.552175792058765	0.63602016985957	FALSE
CLJ1_0571	Protoporphyrinogen IX oxidase, novel form, HemJ (EC 1.3.-.-)		0.761860812215551	0.568462916354075	FALSE
CLJ1_0572	N-acetyl-gamma-glutamyl-phosphate reductase (EC 1.2.1.38)	argC	-0.2444614827584	0.897378002776069	FALSE
CLJ1_0573	FIG00953184: hypothetical protein		-0.0978920978388731	0.963958332567433	FALSE
CLJ1_0574	Integral membrane protein CcmA involved in cell shape determination		0.591120105459172	0.661659444468057	FALSE
CLJ1_0575	probable iron binding protein from the HesB_IscA_SufA family		0.219682232759501	0.917007187320909	FALSE
CLJ1_0576	Anhydro-N-acetylmuramic acid kinase (EC 2.7.1.-)	anmK	0.016609722068471	0.991655472437673	FALSE
CLJ1_0577	Peptidase, M23/M37 family		0.331165910485991	0.879834266281797	FALSE
CLJ1_0578	Tyrosyl-tRNA synthetase (EC 6.1.1.1)	tyrZ	-0.18297085664105	0.939586348851857	FALSE
CLJ1_0579	hypothetical protein	birA	-2.07681675346398	0.011709782116008	TRUE
CLJ1_0580	Biotin operon repressor / Biotin-protein ligase (EC 6.3.4.15)		-0.0873847142951059	0.969340616568836	FALSE
CLJ1_0581	Pantothenate kinase type III, CoaX-like (EC 2.7.1.33)		-0.145853716072691	0.94093245664788	FALSE
CLJ1_0582	FIG00956941: hypothetical protein	tufB	0.0933107389596469	0.966721942375966	FALSE
CLJ1_0583	Translation elongation factor Tu		-0.56018234452804	0.761487891479762	FALSE
CLJ1_0584	hypothetical protein	secE	-0.576951877886816	0.745184711897908	FALSE
CLJ1_0585	Preprotein translocase subunit SecE (TC 3.A.5.1.1)	nusG	-0.428040572313403	0.836098937691174	FALSE
CLJ1_0586	Transcription antitermination protein NusG	rplK	-0.569316852566919	0.695887787349222	FALSE
CLJ1_0587	LSU ribosomal protein L11p (L12e)	rplA	-0.590076943648992	0.731479605615362	FALSE
CLJ1_0588	LSU ribosomal protein L1p (L10Ae)	rplJ	-0.471560200547706	0.809655281924032	FALSE
CLJ1_0589	LSU ribosomal protein L10p (P0)	rplL	-1.03136653484565	0.353257698379761	FALSE
CLJ1_0590	LSU ribosomal protein L7/L12 (P1/P2)	rpoB	-0.797844986208342	0.466001219865054	FALSE
CLJ1_0591	DNA-directed RNA polymerase beta subunit (EC 2.7.7.6)	rpoC	0.0488031103077139	0.984252417995036	FALSE
CLJ1_0592	DNA-directed RNA polymerase beta' subunit (EC 2.7.7.6)	rpsL	0.0841422274813924	0.972800807869959	FALSE
CLJ1_0593	SSU ribosomal protein S12p (S23e)	rpsG	-0.331434776129357	0.878870850621611	FALSE
CLJ1_0594	SSU ribosomal protein S7p (S5e)	fusA1	-0.580633900867886	0.784063470404723	FALSE
CLJ1_0595	Translation elongation factor G	tufA	-0.420443397562343	0.851695703181795	FALSE
CLJ1_0596	Translation elongation factor Tu	rpsJ	-0.365258890966162	0.867750878042424	FALSE
CLJ1_0597	SSU ribosomal protein S10p (S20e)	rplC	-0.62841208318926	0.645322597203816	FALSE
CLJ1_0598	LSU ribosomal protein L3p (L3e)	rplD	-0.287734143301682	0.915242892907491	FALSE
CLJ1_0599	LSU ribosomal protein L4p (L1e)	rplW	-0.420795487244186	0.86002641059423	FALSE
CLJ1_0600	LSU ribosomal protein L23p (L23Ae)	rplB	-0.472922671179016	0.841985044020986	FALSE
CLJ1_0601	LSU ribosomal protein L2p (L8e)	rpsS	-0.588000305316776	0.758687385218381	FALSE
CLJ1_0602	SSU ribosomal protein S19p (S15e)	rplV	-0.498996243184565	0.81443478380097	FALSE
CLJ1_0603	LSU ribosomal protein L22p (L17e)	rpsC	-0.571287093265693	0.767644791240207	FALSE
CLJ1_0604	SSU ribosomal protein S3p (S3e)	rplP	-0.550354633801936	0.777205258634273	FALSE
CLJ1_0605	LSU ribosomal protein L16p (L10e)	rpmC	-0.731575772160406	0.639573823418514	FALSE
CLJ1_0606	LSU ribosomal protein L29p (L35e)	rpsQ	-0.777474112229604	0.524370599578446	FALSE
CLJ1_0607	SSU ribosomal protein S17p (S11e)	rplN	-0.562283278117665	0.760560623434468	FALSE
CLJ1_0608	LSU ribosomal protein L14p (L23e)	rplX	-0.536049699419759	0.744578679121571	FALSE
CLJ1_0609	LSU ribosomal protein L24p (L26e)	rplE	-0.578836099941834	0.717681168142434	FALSE
CLJ1_0610	LSU ribosomal protein L5p (L11e)	rpsN	-0.715170344992769	0.569755225625694	FALSE
CLJ1_0611	SSU ribosomal protein S14p (S29e) @ SSU ribosomal protein S14p (S29e), zinc-independent	rpsH	-0.791044463160181	0.269088952876101	FALSE
CLJ1_0612	SSU ribosomal protein S8p (S15Ae)	rplF	-0.656392786580205	0.709835448157195	FALSE
CLJ1_0613	LSU ribosomal protein L6p (L9e)	rplR	-0.780817708833277	0.644806759833718	FALSE
CLJ1_0614	LSU ribosomal protein L18p (L5e)	rpsE	-0.700644041446041	0.679811299183887	FALSE
CLJ1_0615	SSU ribosomal protein S5p (S2e)	rpmD	-0.776102903271614	0.582245851287941	FALSE
CLJ1_0616	LSU ribosomal protein L30p (L7e)	rplO	-0.818325867303209	0.557012363473175	FALSE
CLJ1_0617	LSU ribosomal protein L15p (L27Ae)	secY	-0.723927782231266	0.635976337364139	FALSE
CLJ1_0618	Preprotein translocase secY subunit (TC 3.A.5.1.1)	rpmJ	-0.629119100160545	0.635411691231998	FALSE
CLJ1_0619	LSU ribosomal protein L36p	rpsM	-0.85497505452302	0.251088806851159	FALSE
CLJ1_0620	SSU ribosomal protein S13p (S18e)	rpsK	-0.502139825871522	0.759308874784397	FALSE
CLJ1_0621	SSU ribosomal protein S11p (S14e)	rpsD	-0.478188657507086	0.826194679269082	FALSE
CLJ1_0622	SSU ribosomal protein S4p (S9e)	rpoA	-0.748594810414975	0.633855352813611	FALSE
CLJ1_0623	DNA-directed RNA polymerase alpha subunit (EC 2.7.7.6)	rplQ	-0.506556770342307	0.794286891617922	FALSE
CLJ1_0624	LSU ribosomal protein L17p	katA	-0.65560122946307	0.677364384024134	FALSE
CLJ1_0625	Catalase (EC 1.11.1.6)	ftnA	-0.0197169014851507	0.991655472437673	FALSE
CLJ1_0626	Bacterioferritin	uvrA	-0.576123352611795	0.701485438631965	FALSE
CLJ1_0627	Excinuclease ABC subunit A	yajR	-0.251752484296495	0.914755009864185	FALSE
CLJ1_0628	Putative transport protein	ssb	-0.452780996105569	0.786306270277776	FALSE
CLJ1_0629	Single-stranded DNA-binding protein	pchA	-0.0735291886170451	0.977381763816033	FALSE
CLJ1_0630	Isochorismate synthase (EC 5.4.4.2) @ Menaquinone-specific isochorismate synthase (EC 5.4.4.2)	pchB	0.590070008981261	0.760560623434468	FALSE
CLJ1_0631	Isochorismate pyruvate-lyase (EC 4.-.-.-) [pyochelin] siderophore @ Isochorismate pyruvate-lyase (EC 4.-.-.-) of siderophore biosynthesis	pchC	1.37958587871792	0.181020694938733	FALSE
CLJ1_0632	Thioesterase in siderophore biosynthesis gene cluster	pchD	1.08131986604166	0.383888324952318	FALSE
CLJ1_0633	2,3-dihydroxybenzoate-AMP ligase (EC 2.7.7.58) of siderophore biosynthesis	pchR	1.60531116278465	0.0516594157995793	FALSE
CLJ1_0634	Transcriptional regulator PchR		1.04361682775232	0.29148462131092	FALSE
CLJ1_0635	Siderophore biosynthesis non-ribosomal peptide synthetase modules		0.514346087755941	0.832811855289639	FALSE
CLJ1_0636	Methyltransferase type 11		0.550962898742784	0.799882640372607	FALSE
CLJ1_0637	Siderophore biosynthesis non-ribosomal peptide synthetase modules		0.0482066151208744	0.982989260703538	FALSE
CLJ1_0638	Pyochelin biosynthetic protein PchG, oxidoreductase (NAD-binding) @ Thiazolinyl imide reductase in siderophore biosynthesis gene cluster		-0.225609246582759	0.940006493647972	FALSE
CLJ1_0639	Pyochelin biosynthetic protein PchG, oxidoreductase (NAD-binding) @ Thiazolinyl imide reductase in siderophore biosynthesis gene cluster		0.217165346107859	0.940006493647972	FALSE
CLJ1_0640	Putative ABC iron siderophore transporter, fused permease and ATPase domains	pchH	0.0670442781867558	0.982443669651916	FALSE
CLJ1_0641	probable ATP-binding/permease fusion ABC transporter	pchI	-0.194977485720612	0.949648469517446	FALSE
CLJ1_0642	TonB-dependent outer membrane siderophore receptor precursor	fptA	0.677386405783979	0.720346781681131	FALSE
CLJ1_0643	AmpG permease	ampP	0.08969003142632	0.977381763816033	FALSE
CLJ1_0644	FAD-dependent monooxygenase PhzS	phzS	-0.267281802935259	0.915794610896287	FALSE
CLJ1_0645	Phenazine biosynthesis protein PhzB	phzB	0.0807096909973958	0.97617659403275	FALSE
CLJ1_0646	hypothetical protein	null-gene-symb	-0.908528606214562	0.403247900464306	FALSE
CLJ1_0647	Phenazine-specific methyltransferase PhzM	phzM	-0.348786657299358	0.86002641059423	FALSE
CLJ1_0648	FIG00957948: hypothetical protein	opmD	-0.403425608600587	0.869563106815746	FALSE
CLJ1_0649	RND multidrug efflux transporter; Acriflavin resistance protein	mexI	0.563764399348977	0.792457873354485	FALSE
CLJ1_0650	Probable Co/Zn/Cd efflux system membrane fusion protein	mexH	0.702430695650686	0.717618147577649	FALSE
CLJ1_0651	Nucleoside-diphosphate-sugar epimerases	mexG	0.694127478031856	0.741060768251181	FALSE
CLJ1_0652	3-carboxymuconate cyclase	ppgL	0.845480129200411	0.482670747610508	FALSE
CLJ1_0653	Regulatory protein, LysR:LysR, substrate-binding	nmoR	-0.140172584148321	0.9537742625574	FALSE
CLJ1_0654	Enoyl-[acyl-carrier-protein] reductase [FMN] (EC 1.3.1.9)	nmoA	0.276824760156463	0.889146865552026	FALSE
CLJ1_0655	D-alanine--D-alanine ligase (EC 6.3.2.4)	ddlA	-0.58563638773732	0.627263075030109	FALSE
CLJ1_0656	SoxH protein, homolog		0.286917004651194	0.880571670625727	FALSE
CLJ1_0657	FIG00957921: hypothetical protein		0.0855432959801332	0.974059744772126	FALSE
CLJ1_0658	Acetolactate synthase large subunit (EC 2.2.1.6)		0.2442801995965	0.890911120561746	FALSE
CLJ1_0659	probable porin		0.222837324952315	0.914755009864185	FALSE
CLJ1_0660	hypothetical protein		0.0374165112452474	0.988081992299813	FALSE
CLJ1_0661	Fatty acid desaturase		0.382699490999114	0.820742055358321	FALSE
CLJ1_0662	SAM-dependent methyltransferases	eftM	0.37028700397825	0.855411654418767	FALSE
CLJ1_0663	Peptidyl-prolyl cis-trans isomerase PpiC (EC 5.2.1.8)	ppiC2	-0.572325823877728	0.627263075030109	FALSE
CLJ1_0664	Lysyl endopeptidase (EC 3.4.21.50)	piv	-0.551618477998321	0.685484783227184	FALSE
CLJ1_0665	Uncharacterised protein family UPF0157 (COG2320)		-0.152517011919279	0.94213797972591	FALSE
CLJ1_0666	Exodeoxyribonuclease III (EC 3.1.11.2)	xth2	0.959141206891985	0.487624662388665	FALSE
CLJ1_0667	ThiJ/PfpI family protein		0.86846558882768	0.445119334689391	FALSE
CLJ1_0668	Thioredoxin reductase (EC 1.8.1.9)		-0.0542271587499007	0.98105457434574	FALSE
CLJ1_0669	Rrf2 family transcriptional regulator, group III		0.0623692666022901	0.983118047135893	FALSE
CLJ1_0670	Methylglyoxal reductase, acetol producing (EC 1.1.1.-) / 2,5-diketo-D-gluconic acid reductase B (EC 1.1.1.274)	dkgB	1.14825885505041	0.324214953256332	FALSE
CLJ1_0671	probable polyketide cyclase		0.361520246806692	0.858972348852221	FALSE
CLJ1_0672	N-carbamoylputrescine amidase (EC 3.5.1.53)		0.0287415239185449	0.989605645768699	FALSE
CLJ1_0673	hypothetical protein		0.560081050281665	0.790122156359248	FALSE
CLJ1_0674	FIG00963075: hypothetical protein		0.175404077892554	0.95148755694347	FALSE
CLJ1_0675	putative zinc-dependent oxidoreductase		0.272521170236023	0.919370716724397	FALSE
CLJ1_0676	Ketosteroid isomerase homolog		-0.78669273321968	0.620785805589879	FALSE
CLJ1_0677	transcriptional regulator		0.0111788253343987	0.996792029508328	FALSE
CLJ1_0678	Arylsulfatase (EC 3.1.6.1)	ygiM	1.21290934498636	0.17356066050942	FALSE
CLJ1_0679	2,3-butanediol dehydrogenase, R-alcohol forming, (R)- and (S)-acetoin-specific (EC 1.1.1.4)		0.929947184677688	0.423653028344934	FALSE
CLJ1_0680	Dihydrolipoamide acetyltransferase component (E2) of acetoin dehydrogenase complex (EC 2.3.1.-)	acoC	1.0923931918987	0.366584577056504	FALSE
CLJ1_0681	Acetoin dehydrogenase E1 component beta-subunit (EC 1.2.4.-)	acoB	1.30047377657829	0.204600633350623	FALSE
CLJ1_0682	Acetoin dehydrogenase E1 component alpha-subunit (EC 1.2.4.-)	acoA	-0.198459116349178	0.939716065512912	FALSE
CLJ1_0683	Acetoin catabolism protein X	acoX	-0.099238614203038	0.971682227549254	FALSE
CLJ1_0684	hypothetical protein		-0.0855655747123398	NA	NA
CLJ1_0685	hypothetical protein		-0.0523068745771196	0.98747166758273	FALSE
CLJ1_0686	Sigma-54 dependent transcriptional regulator	acoR	-0.433487393812044	0.737649087140623	FALSE
CLJ1_0687	Transporter, LysE family		0.149502154718295	0.957780157384366	FALSE
CLJ1_0688	Transcriptional regulator, LysR family		0.119431718560529	0.96246455798043	FALSE
CLJ1_0689	Type I secretion system, outer membrane component LapE	opmK	0.381692784859562	0.851359346936251	FALSE
CLJ1_0690	Type I secretion system ATPase, LssB family LapB	cyaB	0.903610340426532	0.371722302703795	FALSE
CLJ1_0691	HlyD family secretion protein		0.485490744853083	0.784825829893272	FALSE
CLJ1_0692	colicin V precursor		0.754083064320816	0.635696575332266	FALSE
CLJ1_0693	hypothetical protein		0.641938594924807	0.731479605615362	FALSE
CLJ1_0694	FAD/FMN-containing dehydrogenases		0.704857620836985	0.506200646463959	FALSE
CLJ1_0695	FIG00957977: hypothetical protein		1.99265397660977	3.44304326361287e-05	TRUE
CLJ1_0696	Tyrosyl-tRNA synthetase (EC 6.1.1.1)	tyrS	2.71237628202214	8.16623806619062e-11	TRUE
CLJ1_0697	probable porin	opdL	2.34760839152026	2.38816785799702e-06	TRUE
CLJ1_0698	Permeases of the major facilitator superfamily		0.0841916971842633	0.977381763816033	FALSE
CLJ1_0699	hypothetical protein		-1.56477460370671	0.0446869632698554	TRUE
CLJ1_0700	Homoprotocatechuate degradative operon repressor	hpaR	-2.63239532572721	9.42450356295195e-10	TRUE
CLJ1_0701	FIG00955757: hypothetical protein		-4.65148697981899	7.67876335205152e-25	TRUE
CLJ1_0702	Cytochrome c oxidase subunit CcoN (EC 1.9.3.1)	ccoN4	-5.10743925003356	1.00047887337704e-39	TRUE
CLJ1_0704	Transcriptional regulator, GntR family domain / Aspartate aminotransferase (EC 2.6.1.1)		-3.60354832505814	3.48624743186026e-18	TRUE
CLJ1_0705	Type cbb3 cytochrome oxidase biogenesis protein CcoG, involved in Cu oxidation	ccoG2	-4.33509305630133	5.65513903300203e-21	TRUE
CLJ1_0706	hypothetical protein		-0.902429589815317	0.441679731790847	FALSE
CLJ1_0707	Sulfite reductase [NADPH] hemoprotein beta-component (EC 1.8.1.2)		-3.98525964910823	1.36264931855415e-25	TRUE
CLJ1_0708	Oxidoreductase probably involved in sulfite reduction		-3.85086957660853	1.34613860528924e-14	TRUE
CLJ1_0709	2,4-dihydroxyhept-2-ene-1,7-dioic acid aldolase (EC 4.1.2.-)	hpaI	-4.16285898214826	3.24973038709672e-19	TRUE
CLJ1_0710	2-oxo-hepta-3-ene-1,7-dioic acid hydratase (EC 4.2.-.-)	hpaH	-1.40969742023591	0.0436261597047706	TRUE
CLJ1_0711	4-hydroxyphenylacetate symporter, major facilitator superfamily (MFS)	hpaX	-0.308996238945128	0.890999052152232	FALSE
CLJ1_0712	5-carboxymethyl-2-hydroxymuconate delta-isomerase (EC 5.3.3.10)	hpcD	0.223351310505831	0.935005783015928	FALSE
CLJ1_0713	3,4-dihydroxyphenylacetate 2,3-dioxygenase (EC 1.13.11.15)	hpaD	0.39837396223478	0.81832606330392	FALSE
CLJ1_0714	5-carboxymethyl-2-hydroxymuconate semialdehyde dehydrogenase (EC 1.2.1.60)	hpaE	-0.402426956142624	0.794686701549584	FALSE
CLJ1_0715	5-carboxymethyl-2-oxo-hex-3- ene-1,7-dioate decarboxylase (EC 4.1.1.68) / 2-hydroxyhepta-2,4-diene-1,7-dioate isomerase (EC 5.3.3.-)		0.914940167743826	0.327615643573686	FALSE
CLJ1_0716	5-carboxymethyl-2-oxo-hex-3- ene-1,7-dioate decarboxylase (EC 4.1.1.68) / 2-hydroxyhepta-2,4-diene-1,7-dioate isomerase (EC 5.3.3.-)		0.538121759693879	0.782187152220391	FALSE
CLJ1_0717	Transcriptional activator of 4-hydroxyphenylacetate 3-monooxygenase operon, XylS/AraC family	hpaA	0.572384913180063	0.732917834525262	FALSE
CLJ1_0718	Aminoglycoside 3'-phosphotransferase (EC 2.7.1.95)	aph	0.36968060348023	0.826303302965326	FALSE
CLJ1_0719	FIG00451283: hypothetical protein		-0.0125792054679663	0.995615493675558	FALSE
CLJ1_0720	Phytochrome, two-component sensor histidine kinase (EC 2.7.3.-)	bphP	-0.544474402887709	0.647344166816114	FALSE
CLJ1_0721	bacteriophytochrome heme oxygenase BphO	bphO	-0.743692500567244	0.44972631987631	FALSE
CLJ1_0722	Decarboxylase family protein		0.183228024593798	0.931511413756855	FALSE
CLJ1_0723	Histone acetyltransferase HPA2 and related acetyltransferases	bltD	-0.207777216351782	0.91942715127938	FALSE
CLJ1_0724	Sugar efflux transporter SotB	sotB	0.252458842605248	0.905576560216384	FALSE
CLJ1_0725	Probable sensor/response regulator hybrid (EC 2.7.3.-)		-0.505247962755575	0.786306270277776	FALSE
CLJ1_0726	hypothetical protein		-0.952260881477342	0.442148035733256	FALSE
CLJ1_0727	Ribosomal protein S3AE		0.358105661077139	0.86002641059423	FALSE
CLJ1_0728	AmpC, Beta-lactamase (EC 3.5.2.6)	ampC	1.03211275381777	0.270625234130061	FALSE
CLJ1_0729	HTH-type transcriptional activator ampR	ampR	-0.0198089193123042	0.991655472437673	FALSE
CLJ1_0730	hypothetical protein		0.145693906801998	0.9537742625574	FALSE
CLJ1_0731	HDIG domain protein		-0.0662206348916275	0.977381763816033	FALSE
CLJ1_0732	FIG024746: hypothetical protein	efhP	0.263664417830356	0.923451985989508	FALSE
CLJ1_0733	FIG023677: hypothetical protein		-0.899130301505254	0.548039702802204	FALSE
CLJ1_0734	FIG005107: hypothetical protein		-0.300632973829584	0.897632054373562	FALSE
CLJ1_0735	FIG035246: DoxX family protein		-0.159412165543843	0.9537742625574	FALSE
CLJ1_0736	Inner membrane protein		-0.0762269296229068	0.977381763816033	FALSE
CLJ1_0737	sensor histidine kinase	bfmS	0.022369401591169	0.991655472437673	FALSE
CLJ1_0738	DNA-binding heavy metal response regulator	bfmR	-0.351648301801782	0.844924209621167	FALSE
CLJ1_0739	FIG00954850: hypothetical protein		0.788668962124753	NA	NA
CLJ1_0740	Choline dehydrogenase (EC 1.1.99.1)		-0.0804075446727866	0.974059744772126	FALSE
CLJ1_0741	hypothetical protein		-0.190654301904354	NA	NA
CLJ1_0742	Carbohydrate-selective porin, OprB family superfamily		-0.0251929724437293	0.991655472437673	FALSE
CLJ1_0743	Dehydrogenases with different specificities (related to short-chain alcohol dehydrogenases)		0.512568901816284	0.832811855289639	FALSE
CLJ1_0744	Threonine dehydrogenase and related Zn-dependent dehydrogenases		-0.0450543375419887	0.989313939939816	FALSE
CLJ1_0745	Major facilitator family transporter		0.333742288832494	0.890999052152232	FALSE
CLJ1_0746	2,4'-dihydroxyacetophenone dioxygenase		0.474614835000429	NA	NA
CLJ1_0747	Transcriptional regulator, AraC family		0.124295948359675	0.9537742625574	FALSE
CLJ1_0748	FIG00959064: hypothetical protein		-0.826208472092657	0.406614061308777	FALSE
CLJ1_0749	4-hydroxyphenylacetate 3-monooxygenase, reductase component (EC 1.6.8.-)	hpaC	-0.467693072471264	0.81832606330392	FALSE
CLJ1_0750	4-hydroxyphenylacetate 3-monooxygenase (EC 1.14.13.3)	hpaB	0.530140970722108	0.761300990975665	FALSE
CLJ1_0751	hypothetical protein		0.727820813296254	NA	NA
CLJ1_0752	FIG00953824: hypothetical protein		-0.0807100709871054	0.977381763816033	FALSE
CLJ1_0753	3-oxoacyl-[acyl-carrier protein] reductase (EC 1.1.1.100)		0.294565670317687	0.897632054373562	FALSE
CLJ1_0754	Probable aminotransferase PA4088		0.798155584454475	0.473745312517318	FALSE
CLJ1_0755	MoaF protein precursor	moaF	0.671157806245995	0.68982121552633	FALSE
CLJ1_0756	putative fimbrial major protein precursor	cupB1	0.0129468968703081	0.995615493675558	FALSE
CLJ1_0757	probable pili asembly chaperone	cupB2	0.149648530906398	0.9537742625574	FALSE
CLJ1_0758	Outer membrane usher protein FIMD	cupB3	0.012753732602217	0.995615493675558	FALSE
CLJ1_0759	Probable pilin chaperone	cupB4	-0.224293130052935	0.939716065512912	FALSE
CLJ1_0760	Large exoproteins involved in heme utilization or adhesion	cupB5	-0.0832863251707622	0.970297598280253	FALSE
CLJ1_0761	probable fimbrial protein	cupB6	-0.200122242905429	0.935005783015928	FALSE
CLJ1_0762	COG2200: FOG: EAL domain		0.371905340776471	0.850422121770541	FALSE
CLJ1_0763	probable response regulator	rcsB	-0.496745584751517	0.729612240373645	FALSE
CLJ1_0764	probable dehydrogenase		-0.337874920917724	0.858972348852221	FALSE
CLJ1_0765	probable nonribosomal peptide synthetase		0.439207428911221	0.847564473535189	FALSE
CLJ1_0766	hypothetical protein		0.254370634668571	0.935236980713229	FALSE
CLJ1_0767	transcriptional regulator, MerR family		-0.0538434460547375	0.981151057266044	FALSE
CLJ1_0768	FIG00954821: hypothetical protein		-0.322004715420612	0.889597981397161	FALSE
CLJ1_0769	Transcriptional regulator, ArsR family		-0.128713542222473	0.9537742625574	FALSE
CLJ1_0770	Phenylacetaldehyde dehydrogenase (EC 1.2.1.39)		0.807482621326514	0.52088398767057	FALSE
CLJ1_0771	hypothetical protein		0.438481597447087	NA	NA
CLJ1_0772	probable amino acid permease		0.00223123533664121	0.998979541557855	FALSE
CLJ1_0773	FIG00954773: hypothetical protein		-0.227958810863889	0.934384587469166	FALSE
CLJ1_0774	Transcriptional regulator, AraC family		-0.142581772635144	0.944870619515581	FALSE
CLJ1_0775	dTDP-4-dehydrorhamnose reductase (EC 1.1.1.133)		-0.186790787945891	0.935236980713229	FALSE
CLJ1_0776	UDP-glucose 4-epimerase (EC 5.1.3.2)		-0.224333556847583	0.901559884710929	FALSE
CLJ1_0777	FIG00961523: hypothetical protein		-0.480578187891032	0.723099402702794	FALSE
CLJ1_0778	Outer membrane protein W precursor	oprG	-0.202800445742904	0.91942715127938	FALSE
CLJ1_0779	FIG003461: hypothetical protein		0.0546343816653808	0.981151057266044	FALSE
CLJ1_0780	ABC-type antimicrobial peptide transport system, permease component		-0.199015560525592	0.934253239698233	FALSE
CLJ1_0781	SN-glycerol-3-phosphate transport ATP-binding protein UgpC (TC 3.A.1.1.3)		-0.277925925152881	0.91128486334413	FALSE
CLJ1_0782	Predicted zinc-binding protein		0.373419468117685	0.851871287654875	FALSE
CLJ1_0783	FIG00954755: hypothetical protein		-0.364314923017324	0.865934492146454	FALSE
CLJ1_0784	FIG000875: Thioredoxin domain-containing protein EC-YbbN	ybbN	0.137139306482441	0.9537742625574	FALSE
CLJ1_0785	Glutamate synthase [NADPH] large chain (EC 1.4.1.13)		-0.18622858217939	0.939587381542367	FALSE
CLJ1_0786	lipoprotein, putative		0.502931685618238	0.808952881230123	FALSE
CLJ1_0787	Ribonucleotide reductase transcriptional regulator NrdR	nrdR	-0.616398720953365	0.616763432968798	FALSE
CLJ1_0788	Diaminohydroxyphosphoribosylaminopyrimidine deaminase (EC 3.5.4.26) / 5-amino-6-(5-phosphoribosylamino)uracil reductase (EC 1.1.1.193)	ribD	-0.538223429047818	0.666913972871729	FALSE
CLJ1_0789	Riboflavin synthase eubacterial/eukaryotic (EC 2.5.1.9)	ribC	0.0502062592018639	0.980906583041197	FALSE
CLJ1_0790	3,4-dihydroxy-2-butanone 4-phosphate synthase (EC 4.1.99.12) / GTP cyclohydrolase II (EC 3.5.4.25)	ribB	0.236479236852178	0.897632054373562	FALSE
CLJ1_0791	6,7-dimethyl-8-ribityllumazine synthase (EC 2.5.1.78)	ribE	-0.410846050394061	0.774725524660626	FALSE
CLJ1_0792	Transcription termination protein NusB	nusB	-0.148589763690328	0.9537742625574	FALSE
CLJ1_0793	Thiamine-monophosphate kinase (EC 2.7.4.16)	thiL	-0.192562942017069	0.926126409899968	FALSE
CLJ1_0794	Phosphatidylglycerophosphatase A (EC 3.1.3.27)	pgpA	-0.134542456996555	0.949213308040156	FALSE
CLJ1_0795	ABC-type amino acid transport/signal transduction systems, periplasmic component/domain		-0.147365388166619	0.940988965126319	FALSE
CLJ1_0796	Transporter		-0.642921370854067	0.524673038915403	FALSE
CLJ1_0797	GTP cyclohydrolase II (EC 3.5.4.25)	ribA	-0.237317000477904	0.919370716724397	FALSE
CLJ1_0798	Permeases of the major facilitator superfamily		-0.186732551002747	0.939716065512912	FALSE
CLJ1_0799	Vitamin B12 ABC transporter, B12-binding component BtuF	btuF	-0.133152687713711	0.953074589856866	FALSE
CLJ1_0800	1-deoxy-D-xylulose 5-phosphate synthase (EC 2.2.1.7)	dxs	-0.0191996763132475	0.991655472437673	FALSE
CLJ1_0801	Octaprenyl diphosphate synthase (EC 2.5.1.90) / Dimethylallyltransferase (EC 2.5.1.1) / (2E,6E)-farnesyl diphosphate synthase (EC 2.5.1.10) / Geranylgeranyl diphosphate synthase (EC 2.5.1.29)	ispA	-0.24192738904953	0.896018892441727	FALSE
CLJ1_0802	Exodeoxyribonuclease VII small subunit (EC 3.1.11.6)	xseB	-0.337479271045596	0.889597981397161	FALSE
CLJ1_0803	hypothetical protein		0.277021669740684	NA	NA
CLJ1_0804	L-alanine-DL-glutamate epimerase and related enzymes of enolase superfamily		-0.267977381887054	0.915285579793653	FALSE
CLJ1_0805	Transcriptional regulator, GntR family domain / Aspartate aminotransferase (EC 2.6.1.1)		0.183075682394201	0.934253239698233	FALSE
CLJ1_0806	Cytochrome c-type biogenesis protein DsbD, protein-disulfide reductase (EC 1.8.1.8)		0.595641291111667	0.627263075030109	FALSE
CLJ1_0807	Redoxin domain protein		-0.0344665112342651	0.989937564861167	FALSE
CLJ1_0808	FIG00961806: hypothetical protein		-0.0973960157819999	0.966472406626834	FALSE
CLJ1_0809	gliding motility protein GldG		0.37771471307394	0.826362152620735	FALSE
CLJ1_0810	gliding motility protein GldF		0.430868910452917	0.839292417825625	FALSE
CLJ1_0811	ABC-type multidrug transport system, ATPase component		0.954173059976815	0.407050986920209	FALSE
CLJ1_0812	Signal transduction histidine kinase		0.00706659107739308	0.997304439822995	FALSE
CLJ1_0813	LysM domain protein		0.190454477692184	0.923893593780062	FALSE
CLJ1_0814	Aquaporin Z	aqpZ	0.0999506443357215	0.97008747267155	FALSE
CLJ1_0815	FIG00963000: hypothetical protein	mucE	-0.026116493368504	0.991655472437673	FALSE
CLJ1_0816	Two-component response regulator		-0.0625019965591043	0.977381763816033	FALSE
CLJ1_0817	Inorganic pyrophosphatase (EC 3.6.1.1)	ppa	-0.417637493885977	0.819595180886725	FALSE
CLJ1_0818	Inner membrane protein	yeeI	-0.569594267782979	0.614227380969221	FALSE
CLJ1_0819	DedA protein	dedA	-0.279868495675778	0.897632054373562	FALSE
CLJ1_0820	hypothetical protein		0.353501355192714	0.899605873441261	FALSE
CLJ1_0821	serine/threonine protein kinase		-0.0755207018929249	0.978767285733584	FALSE
CLJ1_0822	FIG00953095: hypothetical protein		0.0549389314842262	0.980906583041197	FALSE
CLJ1_0823	Histone acetyltransferase HPA2 and related acetyltransferases		0.348134936970337	0.852705079581703	FALSE
CLJ1_0824	Ethanolamine ammonia-lyase light chain (EC 4.3.1.7)	eutC	-0.173763656213296	0.939716065512912	FALSE
CLJ1_0825	Ethanolamine ammonia-lyase heavy chain (EC 4.3.1.7)	eutB	0.0333246668078393	0.98804287795694	FALSE
CLJ1_0826	Ethanolamine permease	eutP	-0.341802635970753	0.854642965953089	FALSE
CLJ1_0827	Aldehyde dehydrogenase (EC 1.2.1.3)	hdhA	-0.415339498072901	0.790122156359248	FALSE
CLJ1_0828	Sigma-54 dependent transcriptional regulator		-0.277797906243094	0.915054139615933	FALSE
CLJ1_0829	Sigma-54 dependent transcriptional regulator		-0.65072362537954	0.756424610834596	FALSE
CLJ1_0830	UDP-N-acetylmuramate:L-alanyl-gamma-D-glutamyl-meso-diaminopimelate ligase (EC 6.3.2.-)	mpl	-0.0984836567881732	0.961584607949225	FALSE
CLJ1_0831	3-polyprenyl-4-hydroxybenzoate carboxy-lyase UbiX (EC 4.1.1.-)	ubiX	-0.463794874889317	0.732422621920025	FALSE
CLJ1_0832	hypothetical protein		-0.458435831009658	0.784825829893272	FALSE
CLJ1_0833	Nucleoside-diphosphate-sugar epimerases	yraR	-0.0880251838436732	0.970297598280253	FALSE
CLJ1_0834	MORN repeat family protein		-0.145528236839015	0.940006493647972	FALSE
CLJ1_0835	Acyl dehydratase		0.0883357616525686	0.974059744772126	FALSE
CLJ1_0836	Antiholin-like protein LrgA		-0.153814808814467	0.95148755694347	FALSE
CLJ1_0837	LrgA-associated membrane protein LrgB		0.0549919444619451	0.980137278501561	FALSE
CLJ1_0838	Uncharacterized protein, similar to the N-terminal domain of Lon protease		-0.315985427830284	0.845662798582635	FALSE
CLJ1_0839	Lead, cadmium, zinc and mercury transporting ATPase (EC 3.6.3.3) (EC 3.6.3.5); Copper-translocating P-type ATPase (EC 3.6.3.4)		-0.388276212535123	0.782882305574062	FALSE
CLJ1_0840	DNA-3-methyladenine glycosylase II (EC 3.2.2.21)		0.12588693939434	0.9537742625574	FALSE
CLJ1_0841	O-Methyltransferase involved in polyketide biosynthesis		0.278209097411193	0.897632054373562	FALSE
CLJ1_0842	putative hydrolase		0.561708381957916	0.712021843830527	FALSE
CLJ1_0843	Gamma-glutamyl phosphate reductase (EC 1.2.1.41)	proA	0.0473129432514531	0.981151057266044	FALSE
CLJ1_0844	Nicotinate-nucleotide adenylyltransferase (EC 2.7.7.18)	nadD1	-0.447596743426709	0.722344868247894	FALSE
CLJ1_0845	Iojap protein	ybeB	-0.506081858618403	0.708932134865697	FALSE
CLJ1_0846	LSU m3Psi1915 methyltransferase RlmH		-0.119729817350929	0.9537742625574	FALSE
CLJ1_0847	Penicillin-binding protein 2 (PBP-2)	pbpA	-0.350909512615908	0.858972348852221	FALSE
CLJ1_0848	Rod shape-determining protein RodA	rodA	-0.629097060058941	0.561947190487704	FALSE
CLJ1_0849	Membrane-bound lytic murein transglycosylase B precursor (EC 3.2.1.-)	sltB1	-0.2232594258435	0.914414157680098	FALSE
CLJ1_0850	Rare lipoprotein A precursor	rlpA	-0.191664967883822	0.929047603103309	FALSE
CLJ1_0851	D-alanyl-D-alanine carboxypeptidase (EC 3.4.16.4)	dacC	-0.530388404073049	0.677364384024134	FALSE
CLJ1_0852	Proposed lipoate regulatory protein YbeD	ybeD	-0.295152129596425	0.89725007982159	FALSE
CLJ1_0853	Octanoate-[acyl-carrier-protein]-protein-N-octanoyltransferase	lipB	-0.448871521550251	0.76383179318539	FALSE
CLJ1_0854	Lipoate synthase	lipA	-0.162090515974631	0.940006493647972	FALSE
CLJ1_0855	Transcriptional regulator		0.067194115773441	0.977698256017322	FALSE
CLJ1_0856	Epoxide hydrolase (EC 3.3.2.9)		-0.33470797364464	0.867614087574542	FALSE
CLJ1_0857	Membrane-bound lytic murein transglycosylase B precursor (EC 3.2.1.-)	sltB3	-0.269579499762782	0.885237089866184	FALSE
CLJ1_0858	FIG00957593: hypothetical protein		0.234759547421688	0.915380457919636	FALSE
CLJ1_0859	DNA polymerase III delta subunit (EC 2.7.7.7)	holA	-0.46531572318036	0.747132302194366	FALSE
CLJ1_0860	LPS-assembly lipoprotein RlpB precursor (Rare lipoprotein B)	lptE	-0.270753313693428	0.872528906067532	FALSE
CLJ1_0861	Leucyl-tRNA synthetase (EC 6.1.1.4)	leuS	-0.0536323157309527	0.98105457434574	FALSE
CLJ1_0862	FIG00954429: hypothetical protein		0.535930555429647	0.731479605615362	FALSE
CLJ1_0863	Putative membrane protein		0.227182184520995	0.910795446125394	FALSE
CLJ1_0864	Apolipoprotein N-acyltransferase (EC 2.3.1.-) / Copper homeostasis protein CutE	cutE	-0.468092671787717	0.72050964218714	FALSE
CLJ1_0865	Magnesium and cobalt efflux protein CorC	corC	0.112706609825902	0.954798794239883	FALSE
CLJ1_0866	Metal-dependent hydrolase YbeY, involved in rRNA and/or ribosome maturation and assembly	ybeY	-0.0363683662439045	0.98632838562934	FALSE
CLJ1_0867	Phosphate starvation-inducible protein PhoH, predicted ATPase		0.12759015178836	0.953074589856866	FALSE
CLJ1_0868	hypothetical protein		-0.174187532546741	0.947485383041204	FALSE
CLJ1_0869	tRNA-i(6)A37 methylthiotransferase	miaB	0.0573880807165149	0.97889438541379	FALSE
CLJ1_0870	FIG00955339: hypothetical protein		0.257444455955142	0.903774070235865	FALSE
CLJ1_0871	FOG: TPR repeat, SEL1 subfamily		0.240043509507512	0.915285579793653	FALSE
CLJ1_0872	Glutamate-1-semialdehyde aminotransferase (EC 5.4.3.8)	hemL	-0.326782067548435	0.857620234405351	FALSE
CLJ1_0873	Thiamin-phosphate pyrophosphorylase (EC 2.5.1.3)	thiE	-0.0929732736082616	0.968970317677685	FALSE
CLJ1_0874	Phosphomethylpyrimidine kinase (EC 2.7.4.7)	thiD	-0.257879487414496	0.889352838826488	FALSE
CLJ1_0875	Sensor histidine kinase	ladS	-0.692494532122775	0.446356079794356	FALSE
CLJ1_0876	Transcriptional regulator, TetR family		0.231976315738726	0.939716065512912	FALSE
CLJ1_0877	Acyl-CoA dehydrogenase (EC 1.3.8.7)	aidB	0.645157690259509	0.69800290529074	FALSE
CLJ1_0878	Phenylacetic acid degradation protein PaaD, thioesterase		0.303251835699279	0.914273927266617	FALSE
CLJ1_0879	AMP nucleosidase (EC 3.2.2.4)	amn	-0.0801079435242706	0.970297598280253	FALSE
CLJ1_0880	FIG00956085: hypothetical protein		-0.385201668839346	0.808377404484121	FALSE
CLJ1_0881	Outer membrane protein romA		0.254748239282292	0.897632054373562	FALSE
CLJ1_0882	tRNA pseudouridine synthase A (EC 4.2.1.70)		-0.189702689790688	0.939036462055871	FALSE
CLJ1_0883	Coproporphyrinogen III oxidase and related Fe-S oxidoreductases		-0.306770791542968	0.892886786596391	FALSE
CLJ1_0884	FIG00954142: hypothetical protein		-0.500333930947261	0.722246907970914	FALSE
CLJ1_0885	Transcriptional regulator, AsnC family		0.0920915198219718	0.974059744772126	FALSE
CLJ1_0886	FIG00954854: hypothetical protein		-0.181847046121396	NA	NA
CLJ1_0887	Cobalt-zinc-cadmium resistance protein	yiiP	-0.255363980447237	0.899709319943114	FALSE
CLJ1_0888	Polyribonucleotide nucleotidyltransferase (polynucleotide phosphorylase)		-0.0711301746035771	0.980692420293756	FALSE
CLJ1_0889	ATP-dependent helicase HrpB	hrpB	-0.159267660534209	0.940006493647972	FALSE
CLJ1_0890	FIG00953823: hypothetical protein		-0.10395315469172	0.969854123555541	FALSE
CLJ1_0891	FIG00956599: hypothetical protein		-0.093160663452538	0.971682227549254	FALSE
CLJ1_0892	endonuclease/exonuclease/phosphatase family protein		-0.497375495314744	0.734100257618669	FALSE
CLJ1_0893	Lactoylglutathione lyase and related lyases		-0.0691649634134082	0.97793161623726	FALSE
CLJ1_0894	FIG00958363: hypothetical protein		-0.247551693718048	0.907857444442932	FALSE
CLJ1_0895	Amidases related to nicotinamidase		0.171327520734326	0.944870619515581	FALSE
CLJ1_0896	Uncharacterized protein conserved in bacteria		0.271224890252487	0.914755009864185	FALSE
CLJ1_0897	FIG00954572: hypothetical protein		0.182166961580165	0.936408641877997	FALSE
CLJ1_0898	ATP-dependent RNA helicase PA3950		0.0565235999944293	0.979240243762661	FALSE
CLJ1_0899	NAD(FAD)-utilizing dehydrogenases		0.0857741384768938	0.968970317677685	FALSE
CLJ1_0900	hypothetical protein		1.03442991681332	0.373399674749372	FALSE
CLJ1_0901	DNA-binding response regulator, LuxR family	rocA1	0.174638187355886	0.939716065512912	FALSE
CLJ1_0902	hypothetical protein	rocR	-0.169146570904351	0.939716065512912	FALSE
CLJ1_0903	Hybrid sensory histidine kinase in two-component regulatory system with EvgA	rocS1	0.219332651773442	0.915794610896287	FALSE
CLJ1_0904	acetyltransferase, GNAT family		-0.332258778542846	0.854245086184633	FALSE
CLJ1_0905	acetyltransferase, GNAT family		-0.0652974425082903	0.977381763816033	FALSE
CLJ1_0906	FIG00443271: hypothetical protein		0.501541455478305	0.737198715646523	FALSE
CLJ1_0907	Acyl-CoA thioesterase II (EC 3.1.2.-)	tesB	0.686880345444586	0.495407654536622	FALSE
CLJ1_0908	FIG00956676: hypothetical protein		1.0649469824863	0.104120453941245	FALSE
CLJ1_0909	DNA-binding protein HU-beta		-0.77460465110321	0.524673038915403	FALSE
CLJ1_0910	Taurine-binding periplasmic protein TauA	tauA	-0.0643210914677792	0.978633474805391	FALSE
CLJ1_0911	Taurine transport ATP-binding protein TauB	tauB	-0.2027212628803	0.938287277081109	FALSE
CLJ1_0912	Taurine transport system permease protein TauC	tauC	-0.352179207457343	0.879684181673968	FALSE
CLJ1_0913	Alpha-ketoglutarate-dependent taurine dioxygenase (EC 1.14.11.17)	tauD	0.354815397201664	0.869563106815746	FALSE
CLJ1_0914	oligopeptide transporter		-1.03670750376821	0.0983435029570655	FALSE
CLJ1_0915	High-affinity choline uptake protein BetT	betT3	-0.328482266490476	0.840731314324214	FALSE
CLJ1_0916	probable transcriptional regulator		0.208759859599722	0.91942715127938	FALSE
CLJ1_0917	Methionine ABC transporter substrate-binding protein		0.0878631605235975	0.970297598280253	FALSE
CLJ1_0918	putative Cytochrome bd2, subunit I / Cyanide insensitive terminal oxidase, subunit I	cioA	-0.924705078904345	0.293226296950928	FALSE
CLJ1_0919	putative Cytochrome bd2, subunit II	cioB	-0.952286941381004	0.236057759888253	FALSE
CLJ1_0920	Cyanide insensitive terminal oxidase, putative subunit III		-1.35326329611979	0.03943877318331	TRUE
CLJ1_0921	Transcriptional regulator, AraC family		0.296540064459503	0.889597981397161	FALSE
CLJ1_0922	probable MFS transporter		0.442198353264873	0.799882640372607	FALSE
CLJ1_0923	3-ketoacyl-CoA thiolase (EC 2.3.1.16) @ Acetyl-CoA acetyltransferase (EC 2.3.1.9)		0.447271931106324	0.784063470404723	FALSE
CLJ1_0924	Medium-chain-fatty-acid--CoA ligase (EC 6.2.1.-)		0.177048169146211	0.939258685811292	FALSE
CLJ1_0925	FIG00960878: hypothetical protein		-0.296530823946384	0.915759501405277	FALSE
CLJ1_0926	FIG067310: hypothetical protein		-0.186637287177239	0.939716065512912	FALSE
CLJ1_0927	FIG002188: hypothetical protein		-0.176669463298038	0.940862553599708	FALSE
CLJ1_0928	Transcriptional regulator, LuxR family		-0.361717492198222	0.869563106815746	FALSE
CLJ1_0929	Lead, cadmium, zinc and mercury transporting ATPase (EC 3.6.3.3) (EC 3.6.3.5); Copper-translocating P-type ATPase (EC 3.6.3.4)		-0.629142163911785	0.784825829893272	FALSE
CLJ1_0930	FIG00955242: hypothetical protein		-1.22251435435777	0.257930294250526	FALSE
CLJ1_0931	Predicted ATPase related to phosphate starvation-inducible protein PhoH		-0.0920579163211789	0.970297598280253	FALSE
CLJ1_0932	Molybdenum cofactor biosynthesis protein MoaC	moaC	-0.394657737713068	0.832811855289639	FALSE
CLJ1_0933	Molybdenum cofactor biosynthesis protein MoaD	moaD	-0.721521176042308	0.512494622261435	FALSE
CLJ1_0934	Molybdenum cofactor biosynthesis protein MoaE	moaE	-0.426630667538478	0.790122156359248	FALSE
CLJ1_0935	Molybdenum cofactor biosynthesis protein MoaB	moaB1	-1.08245038992255	0.444007862449577	FALSE
CLJ1_0936	Molybdopterin biosynthesis protein MoeA	moeA1	-1.01292029724646	0.524673038915403	FALSE
CLJ1_0937	Putative protease		-0.913997140075084	0.288568316862124	FALSE
CLJ1_0938	FIG00953386: hypothetical protein		-0.269488738610398	0.91942715127938	FALSE
CLJ1_0939	FIG138517: Putative lipid carrier protein		-0.123808380309803	0.965361729743936	FALSE
CLJ1_0940	FIG00961859: hypothetical protein		0.703643101298691	0.667867904393361	FALSE
CLJ1_0941	hypothetical protein		0.132648750718948	0.96783905697736	FALSE
CLJ1_0942	Phosphodiesterase/alkaline phosphatase D	eddA	0.589912858170558	0.658087242863222	FALSE
CLJ1_0943	Extracellular deoxyribonuclease PA3909 (required for catabolism of external DNA)	eddB	-0.113273199306954	0.954798794239883	FALSE
CLJ1_0944	Peptide chain release factor 3	prfC	-0.110068997765968	0.965361729743936	FALSE
CLJ1_0945	Inhibitor of vertebrate lysozyme precursor		0.828013490267763	0.484345342136403	FALSE
CLJ1_0946	Iron(III) dicitrate transport protein FecA	fecA	0.458263719722933	0.772566044248085	FALSE
CLJ1_0947	Iron siderophore sensor protein	fecR	0.427429537019936	0.81832606330392	FALSE
CLJ1_0948	RNA polymerase sigma-70 factor, ECF subfamily	fecI	1.82678803666659	0.0189784738472431	TRUE
CLJ1_0949	Transcriptional regulator, AraC family		-0.560738200473157	0.633855352813611	FALSE
CLJ1_0950	Permease of the drug/metabolite transporter (DMT) superfamily		0.230194847039373	0.91942715127938	FALSE
CLJ1_0951	Glyoxylate reductase (EC 1.1.1.79) / Glyoxylate reductase (EC 1.1.1.26) / Hydroxypyruvate reductase (EC 1.1.1.81); 2-ketoaldonate reductase, broad specificity (EC 1.1.1.215) (EC 1.1.1.-)		-0.231385575876212	0.915380457919636	FALSE
CLJ1_0952	LysR family transcriptional regulator QseA		-0.155795618264984	0.940006493647972	FALSE
CLJ1_0953	Outer membrane component of tripartite multidrug resistance system		-0.290932036090748	0.880571670625727	FALSE
CLJ1_0954	FIG00963268: hypothetical protein		-0.941126851430811	0.151378089119091	FALSE
CLJ1_0955	Na+-dependent transporters of the SNF family		-0.914171047770831	0.482542927060044	FALSE
CLJ1_0956	Membrane fusion component of tripartite multidrug resistance system		-0.638587459871469	0.527377974084714	FALSE
CLJ1_0957	L-proline glycine betaine ABC transport system permease protein ProV (TC 3.A.1.12.1)	opuCA	-0.0371544357447544	0.989023736765535	FALSE
CLJ1_0958	L-proline glycine betaine ABC transport system permease protein ProW (TC 3.A.1.12.1)	opuCB	0.82717287088328	0.578529424725017	FALSE
CLJ1_0959	Glycine betaine/L-proline ABC transporter, periplasmic substrate- binding protein	opuCC	0.921176120682706	0.495407654536622	FALSE
CLJ1_0960	L-proline glycine betaine ABC transport system permease protein ProW (TC 3.A.1.12.1)	opuCD	1.16143121453647	0.311937770091398	FALSE
CLJ1_0961	Na+/H+ antiporter NhaP	nhaP	-0.288116996835645	0.880571670625727	FALSE
CLJ1_0962	Amino acid transporters		-0.456804077431242	0.79558422232722	FALSE
CLJ1_0963	FIG00960554: hypothetical protein		-0.0107566847042112	0.995615493675558	FALSE
CLJ1_0964	Protein tyrosine/serine phosphatase	tpbA	0.751215928715634	0.647587616380041	FALSE
CLJ1_0965	FIG00959904: hypothetical protein		0.171878534331328	0.951367173000393	FALSE
CLJ1_0966	Oxidoreductase, short chain dehydrogenase/reductase family		-0.237082836544711	0.912658810924521	FALSE
CLJ1_0967	SAM-dependent methyltransferases		0.216142851069976	0.926126409899968	FALSE
CLJ1_0968	Permeases of the drug/metabolite transporter (DMT) superfamily		-0.114406677639253	0.96234045592363	FALSE
CLJ1_0969	FIG00954415: hypothetical protein		-0.297989006207861	0.883716827307605	FALSE
CLJ1_0970	Nitrate/nitrite response regulator protein	narL	-0.238007718484266	0.904773884103254	FALSE
CLJ1_0971	Nitrate/nitrite sensor protein (EC 2.7.3.-)	narX	-0.250411275547136	0.890710204522707	FALSE
CLJ1_0972	Nitrate/nitrite transporter NarK	narK1	-0.774701809548094	0.627263075030109	FALSE
CLJ1_0973	Nitrate/nitrite transporter NarK	narK2	-1.53355920890241	0.14661035637983	FALSE
CLJ1_0974	Respiratory nitrate reductase alpha chain (EC 1.7.99.4)	narG	-0.681120944461058	0.707762273254733	FALSE
CLJ1_0975	Respiratory nitrate reductase beta chain (EC 1.7.99.4)	narH	-0.256386679204811	0.91942715127938	FALSE
CLJ1_0976	Respiratory nitrate reductase delta chain (EC 1.7.99.4)	narJ	-0.0398420773998159	0.989797733332945	FALSE
CLJ1_0977	Respiratory nitrate reductase gamma chain (EC 1.7.99.4)	narI	0.0262770551361362	0.991655472437673	FALSE
CLJ1_0978	Peptidyl-prolyl cis-trans isomerase PpiD (EC 5.2.1.8)		0.281791361527189	0.923451985989508	FALSE
CLJ1_0979	Molybdenum cofactor biosynthesis protein MoaA	moaA1	0.636944892964561	0.761745742526713	FALSE
CLJ1_0980	Arginine/ornithine ABC transporter, periplasmic arginine/ornithine binding protein		0.386593938893441	0.836098937691174	FALSE
CLJ1_0981	YheO-like PAS domain	dauR	0.280925336532808	0.887073799867783	FALSE
CLJ1_0982	Sarcosine oxidase beta subunit (EC 1.5.3.1)	dauA	-0.101255760967788	0.965361729743936	FALSE
CLJ1_0983	Ornithine cyclodeaminase (EC 4.3.1.12)	dauB	0.260480172310855	0.896018892441727	FALSE
CLJ1_0984	ATP-dependent RNA helicase RhlB	rhl	-0.377220517578842	0.852705079581703	FALSE
CLJ1_0985	Long-chain-fatty-acid--CoA ligase (EC 6.2.1.3)		-0.306596240676328	0.892889867784669	FALSE
CLJ1_0986	Acetyl-coenzyme A synthetase (EC 6.2.1.1)		0.187072354890877	0.934253239698233	FALSE
CLJ1_0987	phospholipase/carboxylesterase family protein		0.223209475064792	0.914414157680098	FALSE
CLJ1_0988	Secreted protein Hcp	hcpC	0.350973569772398	0.897632054373562	FALSE
CLJ1_0989	VgrG protein	vgrG2B	-0.1172400584762	0.963958332567433	FALSE
CLJ1_0990	FIG00956479: hypothetical protein		-0.0524897353448868	0.98752846004044	FALSE
CLJ1_0991	FIG00956088: hypothetical protein		-0.0638124639887842	0.978633474805391	FALSE
CLJ1_0992	FIG00956385: hypothetical protein		0.0620681630503162	0.980906583041197	FALSE
CLJ1_0993	hypothetical protein		0.160918883298927	0.940006493647972	FALSE
CLJ1_0994	Glutamate Aspartate periplasmic binding protein precursor GltI (TC 3.A.1.3.4)		-0.683089428776462	0.495407654536622	FALSE
CLJ1_0995	Phosphatidylcholine synthase (EC 2.7.8.24)	pcs	-0.874106075117356	0.276002643418981	FALSE
CLJ1_0996	Ketosteroid isomerase-related protein		-0.387533808514206	0.843052817227683	FALSE
CLJ1_0997	Glutathione S-transferase		-0.177931590369207	0.935236980713229	FALSE
CLJ1_0998	FIG00955494: hypothetical protein		0.11763276610132	0.963939113367177	FALSE
CLJ1_0999	probable transferase		-0.160388129073553	0.940006493647972	FALSE
CLJ1_1000	Probable glutathione s-transferase protein (EC 2.5.1.18)		-0.200584991187801	0.919370716724397	FALSE
CLJ1_1001	Uncharacterized membrane protein		-0.437310538933472	0.847564473535189	FALSE
CLJ1_1002	FIG00955969: hypothetical protein		0.187144279924133	0.935236980713229	FALSE
CLJ1_1003	Nucleoid-associated protein		-0.094571434110957	0.96783905697736	FALSE
CLJ1_1004	TRAP-type uncharacterized transport system, periplasmic component		-0.414982520654347	0.757574170485705	FALSE
CLJ1_1005	FIG00959257: hypothetical protein		0.594855901114289	0.645059753410219	FALSE
CLJ1_1006	Isochorismatase (EC 3.3.2.1)		-0.297625986133738	0.915794610896287	FALSE
CLJ1_1007	Glycine cleavage system transcriptional activator GcvA		-0.0550750255547716	0.981151057266044	FALSE
CLJ1_1008	Glutathione S-transferase, unnamed subgroup 2 (EC 2.5.1.18)		0.257184350981813	0.902251556835832	FALSE
CLJ1_1009	LysR family transcriptional regulator YbhD		0.498867057507029	0.729612240373645	FALSE
CLJ1_1010	FIG00958979: hypothetical protein		0.151042383723397	0.94213797972591	FALSE
CLJ1_1011	C4-dicarboxylate transport protein		0.571264137836652	0.725046865411515	FALSE
CLJ1_1012	Citrate transporter		0.298310428655204	0.889597981397161	FALSE
CLJ1_1013	Probable porin	oprE	0.165504504642181	0.944870619515581	FALSE
CLJ1_1014	Ribosomal RNA large subunit methyltransferase F (EC 2.1.1.51)		0.132730018430429	0.955891637149098	FALSE
CLJ1_1015	probable sodium:sulfate symporter		-0.399331457068644	0.858972348852221	FALSE
CLJ1_1016	ABC transporter, ATP-binding protein		-0.735281491852691	0.436623307946501	FALSE
CLJ1_1017	ABC transporter permease protein		-0.670990181349862	0.614227380969221	FALSE
CLJ1_1018	ABC transporter substrate-binding protein		-0.471821836552434	0.77922513279997	FALSE
CLJ1_1019	FIG00963733: hypothetical protein		-0.214997691545758	0.915794610896287	FALSE
CLJ1_1020	Valyl-tRNA synthetase (EC 6.1.1.9)	valS	-0.256356807069881	0.912658810924521	FALSE
CLJ1_1021	FIG00957284: hypothetical protein		0.0556865872405618	0.981151057266044	FALSE
CLJ1_1022	DNA polymerase III chi subunit (EC 2.7.7.7)	holC	-0.791875113291718	0.353257698379761	FALSE
CLJ1_1023	Cytosol aminopeptidase PepA (EC 3.4.11.1)	pepA	-0.174800571826635	0.934384587469166	FALSE
CLJ1_1024	FIG000988: Predicted permease	yjgP	-0.458828777199272	0.744578679121571	FALSE
CLJ1_1025	FIG000906: Predicted Permease	yjgQ	-0.5814796202245	0.635696575332266	FALSE
CLJ1_1026	FIG023103: Predicted transmembrane protein		-0.35611955218731	0.852705079581703	FALSE
CLJ1_1027	Rtn protein		0.106817966962076	0.960587957550416	FALSE
CLJ1_1028	hypothetical protein		1.85826280299535	0.0066488102668247	TRUE
CLJ1_1029	S-adenosylmethionine:tRNA ribosyltransferase-isomerase (EC 5.-.-.-)	queA	0.274468109797102	0.869563106815746	FALSE
CLJ1_1030	tRNA-guanine transglycosylase (EC 2.4.2.29)	tgt	-0.10786876297488	0.966845768941423	FALSE
CLJ1_1031	Preprotein translocase subunit YajC (TC 3.A.5.1.1)	yajC	-1.0589721170026	0.194574860353802	FALSE
CLJ1_1032	Protein-export membrane protein SecD (TC 3.A.5.1.1)	secD	-0.773739368673934	0.502844770564834	FALSE
CLJ1_1033	Protein-export membrane protein SecF (TC 3.A.5.1.1)	secF	-0.909776161158076	0.190014368096886	FALSE
CLJ1_1034	probable exported protein YPO1624	ycfJ	2.87857342661977	1.53773627107904e-11	TRUE
CLJ1_1035	Inositol-1-monophosphatase (EC 3.1.3.25)		-0.0490339225378417	0.985001446318782	FALSE
CLJ1_1036	tRNA:Cm32/Um32 methyltransferase		-0.154077838906209	0.94213797972591	FALSE
CLJ1_1037	Serine acetyltransferase (EC 2.3.1.30)	cysE	-0.559227305687709	0.641096360415123	FALSE
CLJ1_1038	Iron-sulfur cluster regulator IscR	iscR	0.572794218035727	0.622289291605166	FALSE
CLJ1_1039	Cysteine desulfurase (EC 2.8.1.7), IscS subfamily	iscS	0.604770440384116	0.677364384024134	FALSE
CLJ1_1040	Iron-sulfur cluster assembly scaffold protein IscU	iscU	0.0542670549410111	0.980906583041197	FALSE
CLJ1_1041	Iron binding protein IscA for iron-sulfur cluster assembly	iscA	0.113745616882428	0.963787470878667	FALSE
CLJ1_1042	Chaperone protein HscB	hscB	0.126030002728341	0.956676377504319	FALSE
CLJ1_1043	Chaperone protein HscA	hscA	-0.00132793441496664	0.999213123030321	FALSE
CLJ1_1044	Ferredoxin, 2Fe-2S	fdx2	-0.268570917866025	0.891741227920484	FALSE
CLJ1_1045	Believed to be involved in assembly of Fe-S clusters	iscX	-0.429332553035196	0.792033683763816	FALSE
CLJ1_1046	hypothetical protein		-0.876243792687365	0.555941895789474	FALSE
CLJ1_1047	Nucleoside diphosphate kinase (EC 2.7.4.6)	ndk	-0.991341939904201	0.371722302703795	FALSE
CLJ1_1048	Ribosomal RNA large subunit methyltransferase N (EC 2.1.1.-)		-0.603669361084686	0.717618147577649	FALSE
CLJ1_1049	Type IV pilus biogenesis protein PilF	pilF	-0.560689376362451	0.69800290529074	FALSE
CLJ1_1050	FIG021952: putative membrane protein		-0.535182748712687	0.642897890158145	FALSE
CLJ1_1051	1-hydroxy-2-methyl-2-(E)-butenyl 4-diphosphate synthase (EC 1.17.7.1)	gcpE	-0.529028630170408	0.636718113287872	FALSE
CLJ1_1052	Histidyl-tRNA synthetase (EC 6.1.1.21)	hisS	-0.48498307739904	0.690976739335652	FALSE
CLJ1_1053	Mlr7403 protein	yfgM	-0.816952624120185	0.495407654536622	FALSE
CLJ1_1054	Outer membrane protein YfgL, lipoprotein component of the protein assembly complex (forms a complex with YaeT, YfiO, and NlpB)	yfgL	-0.656720962281478	0.484345342136403	FALSE
CLJ1_1055	GTP-binding protein EngA		-0.427913185430002	0.760560623434468	FALSE
CLJ1_1056	hypothetical protein		-0.414017058021186	NA	NA
CLJ1_1057	Glutamine-dependent 2-keto-4-methylthiobutyrate transaminase		-0.126424353255591	0.9537742625574	FALSE
CLJ1_1058	Aliphatic amidase AmiE (EC 3.5.1.4)		-0.213556664449326	0.912658810924521	FALSE
CLJ1_1059	hypothetical protein		0.257819989665545	0.918151793178316	FALSE
CLJ1_1060	Oxidoreductase		0.722527903217707	0.445119334689391	FALSE
CLJ1_1061	Permeases of the major facilitator superfamily		-0.888061550731865	0.468354007538815	FALSE
CLJ1_1062	FIG00957322: hypothetical protein		-0.984090974434933	0.145272043325969	FALSE
CLJ1_1063	2-isopropylmalate synthase (EC 2.3.3.13)	leuA	0.441673673130339	0.775929657628235	FALSE
CLJ1_1064	Putative multicopper oxidases		-1.12161018610907	0.0983435029570655	FALSE
CLJ1_1065	outer membrane copper receptor OprC	oprC	-0.832063023400053	0.314247632013094	FALSE
CLJ1_1066	Uncharacterized iron-regulated membrane protein; Iron-uptake factor PiuB		-0.860569182180761	0.296155821353101	FALSE
CLJ1_1067	FIG00953906: hypothetical protein		-0.757102548801595	0.445119334689391	FALSE
CLJ1_1068	Membrane proteins related to metalloendopeptidases		-0.696273239612868	0.495407654536622	FALSE
CLJ1_1069	FIG00956127: hypothetical protein		-0.788629510711889	0.37362499080546	FALSE
CLJ1_1070	Copper metallochaperone, bacterial analog of Cox17 protein		-0.5147930357756	0.742323968177058	FALSE
CLJ1_1071	FIG00955944: hypothetical protein		-0.86837499036753	0.484345342136403	FALSE
CLJ1_1072	Amidases related to nicotinamidase		-0.776102950293346	0.627263075030109	FALSE
CLJ1_1073	Transcriptional regulator containing an amidase domain and an AraC-type DNA-binding HTH domain		-0.425461031493374	0.761745742526713	FALSE
CLJ1_1074	D-alanyl-D-alanine dipeptidase (EC 3.4.13.22)		-0.185921021929588	0.935236980713229	FALSE
CLJ1_1075	TRAP-type C4-dicarboxylate transport system, large permease component		0.115396686362854	0.962977687155303	FALSE
CLJ1_1076	TRAP-type C4-dicarboxylate transport system, small permease component		0.270023958607023	0.91942715127938	FALSE
CLJ1_1077	TRAP-type C4-dicarboxylate transport system, periplasmic component		0.286891097999328	0.882649549024792	FALSE
CLJ1_1078	Transcriptional regulator, LysR family		-0.384851099703594	0.797977021497716	FALSE
CLJ1_1079	Exodeoxyribonuclease VII large subunit (EC 3.1.11.6)	xseA	-0.318284254562935	0.858366350629385	FALSE
CLJ1_1080	Transcriptional regulator, LysR family		0.227688120056306	0.934253239698233	FALSE
CLJ1_1081	putative membrane protein		-0.688738301410337	0.536103838724586	FALSE
CLJ1_1082	Deacetylases, including yeast histone deacetylase and acetoin utilization protein		0.60548314152264	0.677364384024134	FALSE
CLJ1_1083	Permeases of the major facilitator superfamily		1.19241381772386	0.220577236980557	FALSE
CLJ1_1084	QbdB		0.597956541274387	0.774116783388985	FALSE
CLJ1_1085	probable transcription regulator PA3771		-0.520753900465333	0.725046865411515	FALSE
CLJ1_1086	Inosine-5'-monophosphate dehydrogenase (EC 1.1.1.205) / CBS domain	guaB	-0.217432195527812	0.923451985989508	FALSE
CLJ1_1087	GMP synthase [glutamine-hydrolyzing], amidotransferase subunit (EC 6.3.5.2) / GMP synthase [glutamine-hydrolyzing], ATP pyrophosphatase subunit (EC 6.3.5.2)	guaA	-0.236090363377507	0.922226184078522	FALSE
CLJ1_1088	Multicopper oxidase		0.111643211259317	0.9537742625574	FALSE
CLJ1_1089	tRNA-specific adenosine-34 deaminase (EC 3.5.4.-)		-0.151116725058775	0.941999642950335	FALSE
CLJ1_1090	FIG00958061: hypothetical protein		0.127939685251619	0.9537742625574	FALSE
CLJ1_1091	gamma-aminobutyrate (GABA) permease		-0.0560054410799103	0.98105457434574	FALSE
CLJ1_1092	FIG00957443: hypothetical protein		-0.112973256676325	0.957893569247461	FALSE
CLJ1_1093	Transglycosylase, Slt family		-0.359517188427615	0.834806063602295	FALSE
CLJ1_1094	Phosphoribosylformylglycinamidine synthase, synthetase subunit (EC 6.3.5.3) / Phosphoribosylformylglycinamidine synthase, glutamine amidotransferase subunit (EC 6.3.5.3)	purL	-0.293984591547768	0.86002641059423	FALSE
CLJ1_1095	FIG00955190: hypothetical protein		-0.471910606941834	0.786429616875462	FALSE
CLJ1_1096	Bsu YqfO NIF3/CutA domain		-0.923235456138262	0.34954060135188	FALSE
CLJ1_1097	PTS system, N-acetylglucosamine-specific IIA component (EC 2.7.1.69) / PTS system, N-acetylglucosamine-specific IIB component (EC 2.7.1.69) / PTS system, N-acetylglucosamine-specific IIC component (EC 2.7.1.69)	nagE	-0.040040316063015	0.987861860291051	FALSE
CLJ1_1098	PTS system, glucose-specific IIA component / Phosphocarrier protein of PTS system / Phosphoenolpyruvate-protein phosphotransferase of PTS system (EC 2.7.3.9)	nagF	-0.0952873173614551	0.970297598280253	FALSE
CLJ1_1099	PTS system, glucose-specific IIA component / Phosphocarrier protein of PTS system / Phosphoenolpyruvate-protein phosphotransferase of PTS system (EC 2.7.3.9)		-0.145519950271463	0.9537742625574	FALSE
CLJ1_1100	Glucosamine-6-phosphate deaminase [isomerizing], alternative (EC 3.5.99.6)		0.110332880956777	0.970297598280253	FALSE
CLJ1_1101	N-acetylglucosamine-6-phosphate deacetylase (EC 3.5.1.25)	nagA	-0.0740620238248073	0.97793161623726	FALSE
CLJ1_1102	Predicted transcriptional regulator of N-Acetylglucosamine utilization, GntR family	nagR	-0.0105915665513174	0.996792029508328	FALSE
CLJ1_1103	lipoprotein, putative		0.083417250475835	0.970297598280253	FALSE
CLJ1_1104	MutT/nudix family protein		-0.421238400350353	0.784825829893272	FALSE
CLJ1_1105	Hypothetical nudix hydrolase YeaB		-0.264356754884195	0.903243961163483	FALSE
CLJ1_1106	carbonic anhydrase, family 3		-0.134446792549536	0.947661625800971	FALSE
CLJ1_1107	FIG00954164: hypothetical protein		0.169637293612802	0.939716065512912	FALSE
CLJ1_1108	Phosphoribosylglycinamide formyltransferase 2 (EC 2.1.2.-)	purT	-0.244546880668186	0.889597981397161	FALSE
CLJ1_1109	GDSL-like lipase/acylhydrolase		-0.423293222034276	0.834425915356202	FALSE
CLJ1_1110	Permeases of the major facilitator superfamily		0.671300187044184	0.544331915011616	FALSE
CLJ1_1111	Magnesium and cobalt efflux protein CorC		-0.359170667949507	0.817811154097614	FALSE
CLJ1_1112	Glutamate synthase [NADPH] small chain (EC 1.4.1.13)		-0.82874346919866	0.495407654536622	FALSE
CLJ1_1113	hypothetical protein		0.0746138031022068	NA	NA
CLJ1_1114	Signal recognition particle, subunit Ffh SRP54 (TC 3.A.5.1.1)	ffh	-0.103041645456691	0.965361729743936	FALSE
CLJ1_1115	SSU ribosomal protein S16p	rpsP	-0.392621852368755	0.854114459988266	FALSE
CLJ1_1116	16S rRNA processing protein RimM	rimM	-0.210576162910077	0.939716065512912	FALSE
CLJ1_1117	tRNA (Guanine37-N1) -methyltransferase (EC 2.1.1.31)	trmD	-0.448794941379921	0.843052817227683	FALSE
CLJ1_1118	LSU ribosomal protein L19p	rplS	-0.776461302780344	0.331701276297979	FALSE
CLJ1_1119	cytosolic long-chain acyl-CoA thioester hydrolase family protein		0.101346776379187	0.970297598280253	FALSE
CLJ1_1120	Type II secretory pathway, ATPase PulE/Tfp pilus assembly pathway, ATPase PilB		-0.433664574145447	0.790954621443672	FALSE
CLJ1_1121	Sodium/hydrogen exchanger family protein		0.310477233490543	0.86002641059423	FALSE
CLJ1_1122	Tyrosine recombinase XerD	xerD	-0.0564093373791018	0.980906583041197	FALSE
CLJ1_1123	Thiol:disulfide interchange protein DsbC	dsbC	-0.701820633700059	0.48429241779314	FALSE
CLJ1_1124	Homoserine dehydrogenase (EC 1.1.1.3)	hom	-0.229254381230437	0.915794610896287	FALSE
CLJ1_1125	Threonine synthase (EC 4.2.3.1)	thrC	-0.608502795661831	0.559122301054471	FALSE
CLJ1_1126	FIG00953680: hypothetical protein		1.04922475687674	0.409298949411539	FALSE
CLJ1_1127	L-carnitine dehydratase/bile acid-inducible protein F (EC 2.8.3.16)		-0.221671980924451	0.910795446125394	FALSE
CLJ1_1128	FIG006163: hypothetical protein		0.662657804669664	0.620785805589879	FALSE
CLJ1_1129	PspA/IM30 family protein		0.23966383278541	0.892886786596391	FALSE
CLJ1_1130	FIG00957120: hypothetical protein		-0.244862630962339	0.917007187320909	FALSE
CLJ1_1131	Inner membrane protein YqiK		-0.158475630965498	0.939587381542367	FALSE
CLJ1_1132	hypothetical protein		-0.160587210716349	0.957780157384366	FALSE
CLJ1_1133	FIG00948134: hypothetical protein		-0.0468208798976479	0.98105457434574	FALSE
CLJ1_1134	FIG00954878: hypothetical protein		0.195886932436277	0.923451985989508	FALSE
CLJ1_1135	YaeQ protein		-0.0306675045742872	0.9903120805444	FALSE
CLJ1_1136	Single-stranded-DNA-specific exonuclease RecJ (EC 3.1.-.-)	recJ	-0.62950705825796	0.495407654536622	FALSE
CLJ1_1137	hypothetical protein		-0.237429303057161	0.934253239698233	FALSE
CLJ1_1138	Vibriolysin, extracellular zinc protease (EC 3.4.24.25) @ Pseudolysin, extracellular zinc protease (EC 3.4.24.26)	lasB	0.0381477839034478	0.9903120805444	FALSE
CLJ1_1139	NADH:flavin oxidoreductases, Old Yellow Enzyme family		-0.261877154927202	0.915153749368915	FALSE
CLJ1_1140	FIG00953953: hypothetical protein		0.0395031240070756	0.988081992299813	FALSE
CLJ1_1141	Transcriptional regulator, TetR family	nalC	0.085579931804643	0.974059744772126	FALSE
CLJ1_1142	FIG00957264: hypothetical protein		1.39298527794985	0.0729939469467635	FALSE
CLJ1_1143	FIG00953867: hypothetical protein	armR	0.534759944633862	0.81832606330392	FALSE
CLJ1_1144	Major facilitator superfamily		0.696113872193682	0.502844770564834	FALSE
CLJ1_1145	probable peptidyl-prolyl cis-trans isomerase, FkbP-type		-0.0657523974170277	0.980830035517898	FALSE
CLJ1_1146	Urea amidohydrolase (urease) alpha subunit		0.164188394198638	0.949648469517446	FALSE
CLJ1_1147	ABC-type multidrug transport system, ATPase and permease components		0.159104287483055	0.940006493647972	FALSE
CLJ1_1148	general secretion pathway protein M	txcZ	1.05611010579958	0.29148462131092	FALSE
CLJ1_1149	General secretion pathway protein L	txcY	1.07512165669909	0.339400889381008	FALSE
CLJ1_1150	hypothetical protein		1.71796547234012	0.0412983218594584	TRUE
CLJ1_1151	General secretion pathway protein K	txcX	1.26897330805888	0.145046534582638	FALSE
CLJ1_1152	General secretion pathway protein J	txcW	0.981523872334428	0.43855716826613	FALSE
CLJ1_1153	General secretion pathway protein I	txcV	1.31128312575338	0.253548547954812	FALSE
CLJ1_1154	general secretion pathway protein H	txcU	0.795847067676796	0.627263075030109	FALSE
CLJ1_1155	General secretion pathway protein G	txcT	0.684260832433976	0.648712484835235	FALSE
CLJ1_1156	General secretion pathway protein F	txcS	0.705177390536753	0.548272805019799	FALSE
CLJ1_1157	General secretion pathway protein E	txcR	1.31598685604452	0.0979897915222751	FALSE
CLJ1_1158	General secretion pathway protein D	txcQ	0.812406190254235	0.417931552990363	FALSE
CLJ1_1159	hypothetical protein	txcP	0.158201190079171	NA	NA
CLJ1_1160	COG3038: Cytochrome B561		0.911937792663627	NA	NA
CLJ1_1161	Chitin binding protein	cbpE	0.106044561385699	0.969724199384014	FALSE
CLJ1_1162	sensory box histidine kinase/response regulator	ttsS	0.0168007029279423	0.991655472437673	FALSE
CLJ1_1163	probable two-component response regulator	ttsR	-0.148528089197461	0.944870619515581	FALSE
CLJ1_1164	FIG00955623: hypothetical protein	spdH	-0.259654408329543	0.892886786596391	FALSE
CLJ1_1165	hypothetical protein		0.0950164990217847	NA	NA
CLJ1_1166	putative membrane protein		-0.202761066733806	0.919370716724397	FALSE
CLJ1_1167	Transcriptional regulator, LysR family		0.110149101191367	0.959045323093601	FALSE
CLJ1_1168	Choline dehydrogenase (EC 1.1.99.1)		0.0768391287847508	0.978633474805391	FALSE
CLJ1_1169	Permeases of the major facilitator superfamily		-0.100617397580069	0.963958332567433	FALSE
CLJ1_1170	Methyl-accepting chemotaxis protein I (serine chemoreceptor protein)	wspA	-0.654030402516695	0.469609667892694	FALSE
CLJ1_1171	Chemotaxis signal transduction protein	wspB	-0.988806913935957	0.184351971297815	FALSE
CLJ1_1172	probable protein methyltransferase	wspC	-0.491129818801292	0.72532866789064	FALSE
CLJ1_1173	Chemotaxis signal transduction protein	wspD	-0.744325368830389	0.527377974084714	FALSE
CLJ1_1174	Sensor histidine kinase/response regulator	wspE	-0.80385760696357	0.356666257077869	FALSE
CLJ1_1175	Chemotaxis response regulator protein-glutamate methylesterase group 3 operon (EC 3.1.1.61)	wspF	-0.649002732126662	0.549693494188049	FALSE
CLJ1_1176	diguanylate cyclase (GGDEF domain) with PAS/PAC sensor	wspR	-0.376947973162581	0.795735999492859	FALSE
CLJ1_1177	Peptide chain release factor 2; programmed frameshift-containing	prfB	-0.265410708025519	0.889597981397161	FALSE
CLJ1_1178	Lysyl-tRNA synthetase (class II) (EC 6.1.1.6)	lysS	-0.0188911849445205	0.991655472437673	FALSE
CLJ1_1179	Transcriptional regulator, TetR family		-0.00829501824005827	0.996853487369759	FALSE
CLJ1_1180	Putative lipoprotein, specific for Pseudomonas, in cluster with COG2110		0.040117278754494	0.987861860291051	FALSE
CLJ1_1181	FIG00953322: hypothetical protein		-0.152055231882096	0.940006493647972	FALSE
CLJ1_1182	DUF124 domain-containing protein		-0.091005103719331	0.966010394768147	FALSE
CLJ1_1183	Hydrolase of the alpha/beta superfamily in cluster with COG2110		-0.397525118440292	0.774725524660626	FALSE
CLJ1_1184	Putative lipoprotein in cluster with COG2110		-0.0595307391836912	0.980906583041197	FALSE
CLJ1_1185	COG2110, Macro domain, possibly ADP-ribose binding module		-0.568104548261765	0.66845079640947	FALSE
CLJ1_1186	Outer membrane lipoprotein omp16 precursor	lptF	0.702856622678252	0.495407654536622	FALSE
CLJ1_1187	FIG00953405: hypothetical protein		1.42769663880779	0.0414494694868095	TRUE
CLJ1_1188	Lead, cadmium, zinc and mercury transporting ATPase (EC 3.6.3.3) (EC 3.6.3.5); Copper-translocating P-type ATPase (EC 3.6.3.4)	cadA2	0.908294725537213	0.204101942979142	FALSE
CLJ1_1189	Transcriptional regulator, MerR family	cadR	0.164210533808836	0.939716065512912	FALSE
CLJ1_1190	FIG00958830: hypothetical protein		0.227426387119036	0.915380457919636	FALSE
CLJ1_1191	Phosphoenolpyruvate carboxylase (EC 4.1.1.31)	ppc	0.243144743501425	0.897632054373562	FALSE
CLJ1_1192	Adenylate kinase (EC 2.7.4.3)	adk	-0.457439318402775	0.802750141370903	FALSE
CLJ1_1193	TsaB protein, required for threonylcarbamoyladenosine (t(6)A) formation in tRNA	yeaZ	-0.796960266718918	0.299868388003652	FALSE
CLJ1_1194	FIG00953063: hypothetical protein		-0.0629680350293337	0.98105457434574	FALSE
CLJ1_1195	FIG003003: hypothetical protein		-0.159333796754917	0.940006493647972	FALSE
CLJ1_1196	Probable carboxyvinyl-carboxyphosphonate phosphorylmutase (EC 2.7.8.23)		-0.229362866980757	0.904754540696476	FALSE
CLJ1_1197	extensin-like protein		0.164113055576209	0.944870619515581	FALSE
CLJ1_1198	hypothetical protein		0.891972376891663	NA	NA
CLJ1_1199	SAM-dependent methyltransferase (EC 2.1.1.-)		-0.640564402175588	0.495407654536622	FALSE
CLJ1_1200	Cytochrome P450		0.0593966828251537	0.977381763816033	FALSE
CLJ1_1201	Transcriptional regulator, TetR family	mexL	0.32866868239121	0.855353955187836	FALSE
CLJ1_1202	Probable Co/Zn/Cd efflux system membrane fusion protein	mexJ	0.205989196412724	0.928345556528795	FALSE
CLJ1_1203	RND efflux transporter	mexK	0.0256468893303085	0.9903120805444	FALSE
CLJ1_1204	FIG00954412: hypothetical protein		-0.0163728654212892	0.991655472437673	FALSE
CLJ1_1205	Lipoprotein-related protein		0.059767468659427	0.981151057266044	FALSE
CLJ1_1206	Glycerol-3-phosphate acyltransferase (EC 2.3.1.15)	plsB	-0.0870256454494344	0.970255127847186	FALSE
CLJ1_1207	ABC-type multidrug transport system, ATPase component		0.0667332018469832	0.97617659403275	FALSE
CLJ1_1208	gliding motility protein GldF		0.268997511268198	0.897632054373562	FALSE
CLJ1_1209	gliding motility protein GldG		-0.156988229745462	0.940006493647972	FALSE
CLJ1_1210	FIG00960414: hypothetical protein		-0.382791788874398	0.851695703181795	FALSE
CLJ1_1211	Cysteine desulfurase CsdA-CsdE, sulfur acceptor protein CsdE		-0.174980187570134	0.939667682176348	FALSE
CLJ1_1212	Cysteine desulfurase CsdA-CsdE (EC 2.8.1.7), main protein CsdA		0.0780469647768657	0.971769389292754	FALSE
CLJ1_1213	2,3,4,5-tetrahydropyridine-2,6-dicarboxylate N-succinyltransferase (EC 2.3.1.117)	dapD	0.0560280638658774	0.982443669651916	FALSE
CLJ1_1214	Putative threonine efflux protein		-0.396978670435838	0.792457873354485	FALSE
CLJ1_1215	FIG138056: a glutathione-dependent thiol reductase		-0.373237724415196	0.851871287654875	FALSE
CLJ1_1216	FIG00956649: hypothetical protein		-0.262301454121911	0.896018892441727	FALSE
CLJ1_1217	FIG00957919: hypothetical protein		0.0604344678860066	0.980906583041197	FALSE
CLJ1_1218	FIG00954111: hypothetical protein		0.486897349133623	0.852705079581703	FALSE
CLJ1_1219	Na+/H+ antiporter		-0.187980722376509	0.923451985989508	FALSE
CLJ1_1220	N-succinyl-L,L-diaminopimelate aminotransferase alternative (EC 2.6.1.17)	dapC	-0.233127554162506	0.899709319943114	FALSE
CLJ1_1221	[Protein-PII] uridylyltransferase (EC 2.7.7.59)	glnD	0.073090105035444	0.974059744772126	FALSE
CLJ1_1222	Methionine aminopeptidase (EC 3.4.11.18)	map	-0.0885894100936968	0.972831587651666	FALSE
CLJ1_1223	SSU ribosomal protein S2p (SAe)	rpsB	-0.349884392144196	0.867614087574542	FALSE
CLJ1_1224	Translation elongation factor Ts	tsf	-0.572524420791537	0.741060768251181	FALSE
CLJ1_1225	Uridine monophosphate kinase (EC 2.7.4.22)	pyrH	-0.473295109802393	0.768141372392873	FALSE
CLJ1_1226	Ribosome recycling factor	frr	-0.199166164988865	0.934253239698233	FALSE
CLJ1_1227	Undecaprenyl diphosphate synthase (EC 2.5.1.31)	uppS	-0.464672337750957	0.784825829893272	FALSE
CLJ1_1228	Phosphatidate cytidylyltransferase (EC 2.7.7.41)	cdsA	-0.722014760444204	0.412107533185726	FALSE
CLJ1_1229	1-deoxy-D-xylulose 5-phosphate reductoisomerase (EC 1.1.1.267)	dxr	-0.522888709449657	0.629331726139377	FALSE
CLJ1_1230	Intramembrane protease RasP/YluC, implicated in cell division based on FtsL cleavage	mucP	-0.694299542173478	0.430666881648817	FALSE
CLJ1_1231	Outer membrane protein assembly factor YaeT precursor	yaeT	-0.57509011249416	0.611951551622507	FALSE
CLJ1_1232	Outer membrane protein H precursor		-0.57407007501639	0.62414269150605	FALSE
CLJ1_1233	UDP-3-O-[3-hydroxymyristoyl] glucosamine N-acyltransferase (EC 2.3.1.191)	lpxD	-0.59481213142525	0.544331915011616	FALSE
CLJ1_1234	3-hydroxyacyl-[acyl-carrier-protein] dehydratase, FabZ form (EC 4.2.1.59)	fabZ	-0.254115735924249	0.889597981397161	FALSE
CLJ1_1235	Acyl-[acyl-carrier-protein]--UDP-N-acetylglucosamine O-acyltransferase (EC 2.3.1.129)	lpxA	-0.22976753792844	0.902251556835832	FALSE
CLJ1_1236	Lipid-A-disaccharide synthase (EC 2.4.1.182)	lpxB	-0.456200678386187	0.733037326992136	FALSE
CLJ1_1237	Ribonuclease HII (EC 3.1.26.4)	rnhB	-0.609668921385655	0.605037850685465	FALSE
CLJ1_1238	Na+/alanine symporter		-0.702060326434327	0.627263075030109	FALSE
CLJ1_1239	DNA polymerase III alpha subunit (EC 2.7.7.7)	dnaE	-0.173310355935702	0.934253239698233	FALSE
CLJ1_1240	Acetyl-coenzyme A carboxyl transferase alpha chain (EC 6.4.1.2)	accA	-0.656727377226139	0.652097751809879	FALSE
CLJ1_1241	tRNA(Ile)-lysidine synthetase (EC 6.3.4.19)	mesJ	-0.322543137533913	0.849920013728002	FALSE
CLJ1_1242	CTP synthase (EC 6.3.4.2)	pyrG	0.141970075957351	0.948289006406018	FALSE
CLJ1_1243	2-Keto-3-deoxy-D-manno-octulosonate-8-phosphate synthase (EC 2.5.1.55)	kdsA	-0.241758696145307	0.914755009864185	FALSE
CLJ1_1244	Enolase (EC 4.2.1.11)	eno	-0.527647386211589	0.65811339943835	FALSE
CLJ1_1245	Cell division protein DivIC (FtsB), stabilizes FtsL against RasP cleavage	ftsB	-0.189534118079679	0.935236980713229	FALSE
CLJ1_1246	2-C-methyl-D-erythritol 4-phosphate cytidylyltransferase (EC 2.7.7.60)	ispD	-0.275070514021858	0.891741227920484	FALSE
CLJ1_1247	UPF0033 protein YedF	yedF	-0.462565312398938	0.781673798481618	FALSE
CLJ1_1248	Putative transport system permease protein	yedE	-0.634060209353782	0.535055446341344	FALSE
CLJ1_1249	Transcriptional regulator, LysR family, in formaldehyde detoxification operon	gnfR	-0.00142934170891158	0.999213123030321	FALSE
CLJ1_1250	S-(hydroxymethyl)glutathione dehydrogenase (EC 1.1.1.284)	adhC	-0.156413269243181	0.939716065512912	FALSE
CLJ1_1251	S-formylglutathione hydrolase (EC 3.1.2.12)	fghA	0.0685678016934928	0.977381763816033	FALSE
CLJ1_1252	2-C-methyl-D-erythritol 2,4-cyclodiphosphate synthase (EC 4.6.1.12)	ispF	-0.0341420879443238	0.987861860291051	FALSE
CLJ1_1253	tRNA pseudouridine 13 synthase (EC 4.2.1.-)	truD	-0.222171692722389	0.909915775879155	FALSE
CLJ1_1254	5-nucleotidase SurE (EC 3.1.3.5) @ Exopolyphosphatase (EC 3.6.1.11)	surE	0.0504628226021892	0.981151057266044	FALSE
CLJ1_1255	Protein-L-isoaspartate O-methyltransferase (EC 2.1.1.77)	pcm	-0.352611722368458	0.832811855289639	FALSE
CLJ1_1256	Lipoprotein NlpD		-0.678682479429052	0.614227380969221	FALSE
CLJ1_1257	RNA polymerase sigma factor RpoS	rpoS	0.0643881416294116	0.98105457434574	FALSE
CLJ1_1258	4Fe-4S ferredoxin, iron-sulfur binding	fdxA	-1.92277180727166	0.0034109051386553	TRUE
CLJ1_1259	DNA mismatch repair protein MutS	mutS	-0.311067075206142	0.858972348852221	FALSE
CLJ1_1260	hypothetical protein		0.287773441111557	NA	NA
CLJ1_1261	Periplasmic component of the Tol biopolymer transport system		0.345230685261198	0.863211944999103	FALSE
CLJ1_1262	C-terminal domain of CinA type S		-0.605304707969781	0.605037850685465	FALSE
CLJ1_1263	RecA protein	recA	1.38949653778347	0.033424844339534	TRUE
CLJ1_1264	Regulatory protein RecX	recX	0.782755105454231	0.310361434856836	FALSE
CLJ1_1265	Decarboxylase family protein		0.603869118268044	0.69800290529074	FALSE
CLJ1_1266	Metallo-beta-lactamase family protein, RNA-specific		-0.226078696175237	0.923893593780062	FALSE
CLJ1_1267	hypothetical protein		-0.804083560582705	0.561947190487704	FALSE
CLJ1_1268	Xylulose-5-phosphate phosphoketolase (EC 4.1.2.9); Fructose-6-phosphate phosphoketolase (EC 4.1.2.22)		-0.1539806876185	0.953074589856866	FALSE
CLJ1_1269	FIG074102: hypothetical protein		0.264274791556362	0.910433587442794	FALSE
CLJ1_1270	Putative NADPH-quinone reductase (modulator of drug activity B)		0.400303149693729	0.858972348852221	FALSE
CLJ1_1271	ABC transporter, periplasmic spermidine putrescine-binding protein PotD (TC 3.A.1.11.1)	potD	-0.0406634627888158	0.98804287795694	FALSE
CLJ1_1272	Spermidine Putrescine ABC transporter permease component potC (TC_3.A.1.11.1)	potC	-0.191658468126852	0.944422002642885	FALSE
CLJ1_1273	Spermidine Putrescine ABC transporter permease component PotB (TC 3.A.1.11.1)	potB	0.359203134025125	0.865934492146454	FALSE
CLJ1_1274	Putrescine transport ATP-binding protein PotA (TC 3.A.1.11.1)	potA	0.0350977704920427	0.988081992299813	FALSE
CLJ1_1275	FIG074102: hypothetical protein		-0.0225815784254993	0.991655472437673	FALSE
CLJ1_1276	Permease of the drug/metabolite transporter (DMT) superfamily		0.488930224709226	0.726865808218305	FALSE
CLJ1_1277	Transcriptional regulator, LuxR family	erdR	0.2522374664434	0.903243961163483	FALSE
CLJ1_1278	Diacylglycerol kinase (EC 2.7.1.107)	dgkA	0.350175492292276	0.86002641059423	FALSE
CLJ1_1279	Ferredoxin-dependent glutamate synthase (EC 1.4.7.1)		-0.0399512347142881	0.985430198832071	FALSE
CLJ1_1280	LSU ribosomal protein L31p @ LSU ribosomal protein L31p, zinc-independent	rpmE2	0.709269321265602	0.717824491628775	FALSE
CLJ1_1281	LSU ribosomal protein L36p	rpmJ	0.36303724955691	0.887629505798785	FALSE
CLJ1_1282	transcriptional regulator, LuxR family		0.087100540175679	0.970255127847186	FALSE
CLJ1_1283	Aliphatic amidase AmiE (EC 3.5.1.4)		0.715944098620421	0.558021120274224	FALSE
CLJ1_1284	hypothetical protein		-0.579992464503091	NA	NA
CLJ1_1285	Amino acid transporters		-0.0276352614614972	0.991655472437673	FALSE
CLJ1_1286	ADA regulatory protein / Methylated-DNA--protein-cysteine methyltransferase (EC 2.1.1.63)		0.118657106971742	0.960165247190248	FALSE
CLJ1_1287	Permeases of the major facilitator superfamily		0.545483431622145	0.732471908108849	FALSE
CLJ1_1288	FIG00957845: hypothetical protein		-0.0753144124632503	0.98105457434574	FALSE
CLJ1_1289	Transcriptional regulator, LysR family		0.203345040242322	0.927360283152347	FALSE
CLJ1_1290	Acyl-CoA dehydrogenase (EC 1.3.8.7)		0.709525332562677	0.571494271574861	FALSE
CLJ1_1291	L-carnitine dehydratase/bile acid-inducible protein F (EC 2.8.3.16)		0.969465848779994	0.417931552990363	FALSE
CLJ1_1292	Enoyl-CoA hydratase [branched-chain amino acid degradation] (EC 4.2.1.17)		0.786505831250826	NA	NA
CLJ1_1293	3-hydroxyacyl-CoA dehydrogenase (EC 1.1.1.35) / Enoyl CoA hydratase (EC 4.2.1.17)		0.527666193706708	0.748840977803847	FALSE
CLJ1_1294	Acetyl-CoA acetyltransferase (EC 2.3.1.9) @ Beta-ketoadipyl CoA thiolase (EC 2.3.1.-)		0.738251146166436	0.627263075030109	FALSE
CLJ1_1295	Phenylacetic acid-specific porin; hydroxycinnamate specific porine	opdR	0.755593197519107	0.538570738431893	FALSE
CLJ1_1296	Transcriptional activator MetR	metR	0.752262446475583	0.557012363473175	FALSE
CLJ1_1297	5-methyltetrahydropteroyltriglutamate--homocysteine methyltransferase (EC 2.1.1.14)	metE	0.782383659964983	0.446356079794356	FALSE
CLJ1_1298	hydrolase, alpha/beta fold family		0.641594516182889	0.639573823418514	FALSE
CLJ1_1299	Membrane protein glpM	glpM	0.532234956751773	0.781675135837936	FALSE
CLJ1_1300	Aerobic glycerol-3-phosphate dehydrogenase (EC 1.1.5.3)	glpD	-0.570507075685545	0.797977021497716	FALSE
CLJ1_1301	Glycerol-3-phosphate regulon repressor, DeoR family	glpR	-0.0503889432016088	0.985001446318782	FALSE
CLJ1_1302	Glycerol kinase (EC 2.7.1.30)	glpK	-0.534721932375364	0.805955725494216	FALSE
CLJ1_1303	Glycerol uptake facilitator protein	glpF	-1.21563552805879	0.251088806851159	FALSE
CLJ1_1304	Cys-tRNA(Pro) deacylase YbaK	ybaK	-0.739705243004009	0.626401828911013	FALSE
CLJ1_1305	Glycerol kinase (EC 2.7.1.30)	glpK1	-0.16446663864088	0.9537742625574	FALSE
CLJ1_1306	Uncharacterized isomerase yddE, PhzC-PhzF family		-0.204354574660902	0.923893593780062	FALSE
CLJ1_1307	FIG00954723: hypothetical protein		-0.246616553164483	0.904754540696476	FALSE
CLJ1_1308	Cytochrome B561		-0.209839584429415	0.937744113074298	FALSE
CLJ1_1309	Copper chaperone		-0.762213578004964	0.717681168142434	FALSE
CLJ1_1310	Transcription repressor of multidrug efflux pump acrAB operon, TetR (AcrR) family	nalD	-0.644305211937561	0.772787134832699	FALSE
CLJ1_1311	Multidrug resistance transporter, Bcr/CflA family		-0.0525976289955474	0.981151057266044	FALSE
CLJ1_1312	FIG00960133: hypothetical protein		-0.559949421307263	0.627263075030109	FALSE
CLJ1_1313	MmsAB operon regulatory protein	mmsR	0.32466589975105	0.86002641059423	FALSE
CLJ1_1314	Methylmalonate-semialdehyde dehydrogenase (EC 1.2.1.27)	mmsA	-0.312480196933151	0.907045267328545	FALSE
CLJ1_1315	3-hydroxyisobutyrate dehydrogenase (EC 1.1.1.31)	mmsB	-0.505950448153319	0.837350813647889	FALSE
CLJ1_1316	Propionate--CoA ligase (EC 6.2.1.17)		0.434929835919822	0.764206680911924	FALSE
CLJ1_1317	Bifunctional protein: zinc-containing alcohol dehydrogenase; quinone oxidoreductase ( NADPH:quinone reductase) (EC 1.1.1.-); Similar to arginate lyase		0.0326323432765021	0.989023736765535	FALSE
CLJ1_1318	FIG00953298: hypothetical protein		0.51394634323347	0.782882305574062	FALSE
CLJ1_1319	Transcriptional regulator, LysR family		0.12628929477379	0.961677528177219	FALSE
CLJ1_1320	possible ribonuclease inhibitor		-0.0421730455206022	0.987861860291051	FALSE
CLJ1_1321	Putative deoxyribonuclease YjjV		-0.0464255648607643	0.984728018679267	FALSE
CLJ1_1322	Fructose repressor FruR, LacI family	fruR	0.170986342840473	0.936581361981905	FALSE
CLJ1_1323	Phosphoenolpyruvate-protein phosphotransferase of PTS system (EC 2.7.3.9)	fruI	-0.471147459804467	0.7868910924927	FALSE
CLJ1_1324	1-phosphofructokinase (EC 2.7.1.56)	fruK	-0.746073931553407	0.558021120274224	FALSE
CLJ1_1325	PTS system, fructose-specific IIB component (EC 2.7.1.69) / PTS system, fructose-specific IIC component (EC 2.7.1.69)	fruA	-0.950460851697585	0.242639747991879	FALSE
CLJ1_1326	hypothetical protein		-0.742849113208323	0.648030642192087	FALSE
CLJ1_1327	Mannose-1-phosphate guanylyltransferase (GDP) (EC 2.7.7.22) / Mannose-6-phosphate isomerase (EC 5.3.1.8)	algA	0.280215232964201	0.889597981397161	FALSE
CLJ1_1328	Alginate o-acetyltransferase AlgF	algF	1.07600994095718	0.350777840195985	FALSE
CLJ1_1329	Alginate biosynthesis protein AlgJ	algJ	-0.855570057185696	0.300240073645513	FALSE
CLJ1_1330	Probable poly(beta-D-mannuronate) O-acetylase (EC 2.3.1.-)	algI	0.451730373866338	0.784825829893272	FALSE
CLJ1_1331	Alginate lyase precursor (EC 4.2.2.3)	algL	0.328808204880152	0.884975309592687	FALSE
CLJ1_1332	Alginate biosynthesis protein AlgX	algX	0.684358394225005	0.63602016985957	FALSE
CLJ1_1333	Poly (beta-D-mannuronate) C5 epimerase precursor (EC 5.1.3.-)	algG	0.334500017557429	0.844924209621167	FALSE
CLJ1_1334	Outer membrane protein AlgE	algE	0.86375083786128	0.422578461417699	FALSE
CLJ1_1335	Alginate biosynthesis protein AlgK precursor	algK	-0.240468318427848	0.910795446125394	FALSE
CLJ1_1336	Alginate biosynthesis protein Alg44	alg44	0.456095309749222	0.821287832072171	FALSE
CLJ1_1337	Alginate biosynthesis protein Alg8	alg8	0.352607675142418	0.851695703181795	FALSE
CLJ1_1338	GDP-mannose 6-dehydrogenase (EC 1.1.1.132)	algD	0.983508406450288	0.293525369453084	FALSE
CLJ1_1339	UPF0246 protein YaaA		0.191922423871127	0.940006493647972	FALSE
CLJ1_1340	Ferric iron ABC transporter, ATP-binding protein		0.392398192142982	0.832811855289639	FALSE
CLJ1_1341	Ornithine carbamoyltransferase (EC 2.1.3.3)	argF	0.228786803997503	0.91942715127938	FALSE
CLJ1_1342	FIG00955450: hypothetical protein		-0.400799506484072	0.810052011011882	FALSE
CLJ1_1343	Serine protease homologue	eprS	-1.03516640871157	0.0928165148852521	FALSE
CLJ1_1344	hypothetical protein		0.856932041420954	NA	NA
CLJ1_1345	probable oxidoreductase		0.282602022434941	0.867614087574542	FALSE
CLJ1_1346	Glutaredoxin-related protein	grxD	-0.959274187257461	0.28925186267431	FALSE
CLJ1_1347	FIG00954934: hypothetical protein		-0.186833524646303	0.939627695464439	FALSE
CLJ1_1348	Bacterioferritin	bfrB	-0.441810334903183	0.858972348852221	FALSE
CLJ1_1349	Bacterioferritin-associated ferredoxin	bfd	0.286644726015532	0.923451985989508	FALSE
CLJ1_1350	Alkyl hydroperoxide reductase subunit C-like protein		0.0286211930725892	0.9903120805444	FALSE
CLJ1_1351	Ribonuclease T (EC 3.1.13.-)	rnt	-0.021472654889147	0.991655472437673	FALSE
CLJ1_1352	Dihydroorotase (EC 3.5.2.3)	pyrC	0.0157234100649142	0.994259858054891	FALSE
CLJ1_1353	Sodium-type flagellar protein motY precursor	motY	-0.91919355807157	0.222711460939862	FALSE
CLJ1_1354	Argininosuccinate synthase (EC 6.3.4.5)	argG	-0.278308312511853	0.910795446125394	FALSE
CLJ1_1355	Lactoylglutathione lyase (EC 4.4.1.5)	gloA1	0.176907638266974	0.939667682176348	FALSE
CLJ1_1356	RND efflux system, membrane fusion protein CmeA	mexP	-0.578425984357667	0.808952881230123	FALSE
CLJ1_1357	RND efflux system, inner membrane transporter CmeB	mexQ	0.0649745073493006	0.98105457434574	FALSE
CLJ1_1358	RND efflux system, outer membrane lipoprotein CmeC	opmE	-0.163054900569277	0.953074589856866	FALSE
CLJ1_1359	Copper chaperone		-1.53859953506854	0.0126104664234047	TRUE
CLJ1_1360	FIG00954362: hypothetical protein		-0.286354555763983	0.896768353739303	FALSE
CLJ1_1361	FIG00953193: hypothetical protein		0.79427786300807	0.492479788219307	FALSE
CLJ1_1362	Adenylosuccinate lyase (EC 4.3.2.2)		-0.0692907108220109	0.977381763816033	FALSE
CLJ1_1363	Adenylosuccinate lyase (EC 4.3.2.2)		-0.0771590070451721	0.976407159217042	FALSE
CLJ1_1364	SAM-dependent methyltransferases		0.458095744937426	0.778524549133599	FALSE
CLJ1_1365	Leucyl-tRNA synthetase		0.0255493682454602	0.9903120805444	FALSE
CLJ1_1366	Endonuclease III (EC 4.2.99.18)	nth	-0.462723864642406	0.790122156359248	FALSE
CLJ1_1367	Electron transport complex protein RnfE	rnfE	-0.392904528364637	0.807353658064462	FALSE
CLJ1_1368	Electron transport complex protein RnfG	rnfG	-0.964537312652411	0.20531520176011	FALSE
CLJ1_1369	Electron transport complex protein RnfD	rnfD	-0.778102162977913	0.417931552990363	FALSE
CLJ1_1370	Electron transport complex protein RnfC	rnfC	-0.550880580329171	0.588625050077599	FALSE
CLJ1_1371	Electron transport complex protein RnfB	rnfB	0.0429512767526672	0.982989260703538	FALSE
CLJ1_1372	Electron transport complex protein RnfA	rnfA	-0.0679493715449626	0.977381763816033	FALSE
CLJ1_1373	FIG00958987: hypothetical protein		0.157760349417126	0.939716065512912	FALSE
CLJ1_1374	FIG00958899: hypothetical protein		0.0173089161020461	0.994259858054891	FALSE
CLJ1_1375	UDP-N-acetylglucosamine enolpyruvyl transferase		-0.337793114677743	0.826303302965326	FALSE
CLJ1_1376	Methionyl-tRNA synthetase (EC 6.1.1.10)	metG	-0.0346663368786938	0.989605645768699	FALSE
CLJ1_1377	Scaffold protein for [4Fe-4S] cluster assembly ApbC, MRP-like	mrp	-0.146858566664185	0.939716065512912	FALSE
CLJ1_1378	Deoxycytidine triphosphate deaminase (EC 3.5.4.13)	dcd	-0.39102539149125	0.81832606330392	FALSE
CLJ1_1379	hypothetical protein		-1.08733328507246	0.256425883915801	FALSE
CLJ1_1380	RhlA, 3-(3-hydroxyalkanoyloxy)alkanoic acids (HAAs) synthase	rhlA	-0.00500866882885503	0.998636061192993	FALSE
CLJ1_1381	RhlB, TDP-rhamnosyltransferase 1 (EC 2.4.1.-)	rhlB	-0.0746073303981754	0.976407159217042	FALSE
CLJ1_1382	transcriptional regulator RhlR	rhlR	-1.12966977418464	0.117724129448026	FALSE
CLJ1_1383	N-acyl-L-homoserine lactone synthetase RhlL	rhlL	-0.449811258110855	0.784825829893272	FALSE
CLJ1_1384	Cyclohexadienyl dehydratase (EC 4.2.1.51)(EC 4.2.1.91)	pheC	-0.168581312879498	0.939358183770085	FALSE
CLJ1_1385	MadN protein		0.34611853295358	0.849920013728002	FALSE
CLJ1_1386	Protein rarD		-0.106094693060457	0.96246455798043	FALSE
CLJ1_1387	NLP/P60 family protein		0.354015997035217	0.834806063602295	FALSE
CLJ1_1388	FIG00957849: hypothetical protein		-0.00665603089060427	0.998636061192993	FALSE
CLJ1_1389	NAD-dependent malic enzyme (EC 1.1.1.38)		0.446864470788617	0.744411124582087	FALSE
CLJ1_1390	Nudix hydrolase family protein PA3470		0.372513552732932	0.841985044020986	FALSE
CLJ1_1391	Dihydrofolate reductase (EC 1.5.1.3)		-0.272924051086451	0.885237089866184	FALSE
CLJ1_1392	Small-conductance mechanosensitive channel		-0.266679461036482	0.89066586992338	FALSE
CLJ1_1393	Niacin transporter NiaP		0.395088871421299	0.851889047356832	FALSE
CLJ1_1394	hypothetical protein		0.126853324044024	NA	NA
CLJ1_1395	ATP-dependent RNA helicase SrmB	srmB	-0.2329237593552	0.901559884710929	FALSE
CLJ1_1396	Permeases of the major facilitator superfamily		-0.687514667537017	0.541876030946934	FALSE
CLJ1_1397	FIG00957590: hypothetical protein		-0.0289927566886366	0.989937564861167	FALSE
CLJ1_1398	FIG00953242: hypothetical protein		0.162328423680233	0.9537742625574	FALSE
CLJ1_1399	Sensor histidine kinase/response regulator		-0.333888551643627	0.847797583787134	FALSE
CLJ1_1400	Deblocking aminopeptidase (EC 3.4.11.-) @ Cyanophycinase 2 (EC 3.4.15.6)		0.564732970489294	0.69800290529074	FALSE
CLJ1_1401	Cyanophycin synthase (EC 6.3.2.29)(EC 6.3.2.30)		1.02563082743565	0.214997303602084	FALSE
CLJ1_1402	Asparagine synthetase [glutamine-hydrolyzing] (EC 6.3.5.4)	asnB	-0.397660064938118	0.832625554809344	FALSE
CLJ1_1403	Transcriptional regulator, MarR family	null-gene-symb	-0.167159020175541	0.953074589856866	FALSE
CLJ1_1404	Probable transmembrane protein		0.0875136310679007	0.977381763816033	FALSE
CLJ1_1405	tRNA (5-methylaminomethyl-2-thiouridylate)-methyltransferase (EC 2.1.1.61) / FAD-dependent cmnm(5)s(2)U34 oxidoreductase	mnmC	-0.183706004023366	0.925567766202466	FALSE
CLJ1_1406	UDP-galactose-lipid carrier transferase (EC 2.-.-.-)		0.00807096984264319	0.996792029508328	FALSE
CLJ1_1407	3-ketoacyl-CoA thiolase (EC 2.3.1.16) @ Acetyl-CoA acetyltransferase (EC 2.3.1.9)		0.396134424763022	0.807353658064462	FALSE
CLJ1_1408	Virulence factor mviM		-0.450337717404574	0.755291454889285	FALSE
CLJ1_1409	Malate:quinone oxidoreductase (EC 1.1.5.4)	mqoA	-0.242716501963461	0.923451985989508	FALSE
CLJ1_1410	FIG00957037: hypothetical protein		0.119034154065973	NA	NA
CLJ1_1411	Alkyl hydroperoxide reductase subunit C-like protein	lsfA	0.141574632909645	0.952348421659736	FALSE
CLJ1_1412	Organosulfonate utilization protein SsuF		-0.457848935487264	0.811944922562046	FALSE
CLJ1_1413	Type III effector HopPmaJ		-0.0362243791680281	0.9903120805444	FALSE
CLJ1_1414	FIG00953380: hypothetical protein		-0.164807483372408	0.953074589856866	FALSE
CLJ1_1415	Dihydroneopterin triphosphate epimerase	folX	0.311685457875404	0.869563106815746	FALSE
CLJ1_1416	GTP cyclohydrolase I (EC 3.5.4.16) type 1	folE1	0.0104547812604559	0.996792029508328	FALSE
CLJ1_1417	FolM Alternative dihydrofolate reductase 1	folM	-0.152360881487579	0.944870619515581	FALSE
CLJ1_1418	Hypothetical flavoprotein YqcA (clustered with tRNA pseudouridine synthase C)		0.0239566616005311	0.991655472437673	FALSE
CLJ1_1419	LysR family regulatory protein CidR		-0.0696826124919526	0.976407159217042	FALSE
CLJ1_1420	Holin-like protein CidA		-0.567855891367862	0.744411124582087	FALSE
CLJ1_1421	CidA-associated membrane protein CidB		-0.73469281844534	0.648712484835235	FALSE
CLJ1_1422	Ribulose-5-phosphate 4-epimerase and related epimerases and aldolases		0.960479828910062	0.273446903361612	FALSE
CLJ1_1423	Alpha/beta hydrolase fold (EC 3.8.1.5)		2.458639871505	6.26604831846112e-06	TRUE
CLJ1_1424	FIG00956356: hypothetical protein		3.58614144845722	4.90910406118627e-11	TRUE
CLJ1_1425	Oxidoreductase, short chain dehydrogenase/reductase family		0.736619152308147	0.457197623204749	FALSE
CLJ1_1426	Enoyl-CoA hydratase (EC 4.2.1.17)		-0.364059108073941	0.854642965953089	FALSE
CLJ1_1427	Nucleoside-diphosphate-sugar epimerases		-0.0135602466530879	0.995615493675558	FALSE
CLJ1_1428	O-acetylhomoserine sulfhydrylase (EC 2.5.1.49)		0.805545269538712	0.506200646463959	FALSE
CLJ1_1429	Transcriptional regulator, AraC family		-0.025847393432339	0.991342821015998	FALSE
CLJ1_1430	FIG067310: hypothetical protein		0.268684783886115	0.897632054373562	FALSE
CLJ1_1431	FIG002188: hypothetical protein		0.272859003272937	0.914755009864185	FALSE
CLJ1_1432	Transcriptional regulator, LuxR family		0.723501290801933	0.514859051875013	FALSE
CLJ1_1433	Protein sirB1		-0.141517791394358	0.949648469517446	FALSE
CLJ1_1434	Leucine dehydrogenase (EC 1.4.1.9)	ldh	-0.298241313562585	0.899709319943114	FALSE
CLJ1_1435	Branched-chain alpha-keto acid dehydrogenase, E1 component, alpha subunit (EC 1.2.4.4)	pdhA	0.710487739109562	0.668283023826911	FALSE
CLJ1_1436	Branched-chain alpha-keto acid dehydrogenase, E1 component, beta subunit (EC 1.2.4.4)		1.41867999616648	0.146476538592235	FALSE
CLJ1_1437	Dihydrolipoamide acyltransferase component of branched-chain alpha-keto acid dehydrogenase complex (EC 2.3.1.168)		1.38749560296604	0.0156715369824727	TRUE
CLJ1_1438	FIG00958462: hypothetical protein		1.38786053941559	0.0272534601375399	TRUE
CLJ1_1439	FIG00955609: hypothetical protein	yebG	1.52670327474647	0.00328152134299077	TRUE
CLJ1_1440	Type IIA topoisomerase (DNA gyrase/topo II, topoisomerase IV), A subunit		0.982430103946188	0.367519755178116	FALSE
CLJ1_1441	FIG00955682: hypothetical protein		-0.179080200780253	0.944763546379429	FALSE
CLJ1_1442	FIG006045: Sigma factor, ECF subfamily	hasI	0.549791183282984	0.778524549133599	FALSE
CLJ1_1443	Iron siderophore sensor protein	hasS	0.322345143753054	0.887629505798785	FALSE
CLJ1_1444	hypothetical protein		1.37483194418655	NA	NA
CLJ1_1445	Hemophore HasA outer membrane receptor HasR / Iron siderophore receptor protein	hasR	0.804718818887299	0.457326883080668	FALSE
CLJ1_1446	Hemophore HasA	hasAp	1.02793128135483	0.189817827926792	FALSE
CLJ1_1447	hypothetical protein		0.123326079356177	NA	NA
CLJ1_1448	ABC exporter for hemopore HasA, ATP-binding component HasD	hasD	-0.37271241002849	NA	NA
CLJ1_1449	ABC exporter for hemopore HasA, membrane fusion protein (MFP) family component HasE	hasE	0.700680179673651	0.648030642192087	FALSE
CLJ1_1450	ABC exporter for hemopore HasA, outer membrane component HasF		0.155370844993308	0.9537742625574	FALSE
CLJ1_1451	FIG00956013: hypothetical protein		0.56717822081246	0.794686701549584	FALSE
CLJ1_1452	FIG00958242: hypothetical protein		-0.315652859231353	0.886998834773666	FALSE
CLJ1_1453	secretion protein HlyD		-0.398011242690097	0.808377404484121	FALSE
CLJ1_1454	ABC-type multidrug transport system, permease component		-0.336201846333215	0.848502593898639	FALSE
CLJ1_1455	ABC-type multidrug transport system, permease component		-0.407521884240617	0.81832606330392	FALSE
CLJ1_1456	FIG00958247: hypothetical protein		-0.245852034824339	0.912658810924521	FALSE
CLJ1_1457	LysR family transcriptional regulator PA3398		0.0209697681313845	0.991655472437673	FALSE
CLJ1_1458	Ferredoxin--NADP(+) reductase (EC 1.18.1.2)	fpr	0.375368447153286	0.865567383401618	FALSE
CLJ1_1459	Nitrous oxide reductase maturation protein, outer-membrane lipoprotein NosL	nosL	0.814740382187952	0.387718447379409	FALSE
CLJ1_1460	Nitrous oxide reductase maturation transmembrane protein NosY	nosY	2.35094311107495	9.66696694696839e-06	TRUE
CLJ1_1461	Nitrous oxide reductase maturation protein NosF (ATPase)	nosF	0.750258580372504	0.62414269150605	FALSE
CLJ1_1462	Nitrous oxide reductase maturation protein NosD	nosD	1.04753565035674	0.23540999791064	FALSE
CLJ1_1463	Nitrous-oxide reductase (EC 1.7.99.6)	nosZ	1.15174874712536	0.0985258978976364	FALSE
CLJ1_1464	Nitrous oxide reductase maturation protein NosR	nosR	0.581517954954688	0.747501819675643	FALSE
CLJ1_1465	ring-cleaving dioxygenase, putative		0.340429595467728	0.897632054373562	FALSE
CLJ1_1466	FIG00953335: hypothetical protein		0.472756518672856	0.841985044020986	FALSE
CLJ1_1467	COG1720: Uncharacterized conserved protein		0.00108904035263564	0.999371021028356	FALSE
CLJ1_1468	putative membrane protein		-0.745281017027622	0.53207392000321	FALSE
CLJ1_1469	Alginate biosynthesis transcriptional activator	algZ	-1.01028478211838	0.181084027766187	FALSE
CLJ1_1470	Phosphonate ABC transporter ATP-binding protein (TC 3.A.1.9.1)	phnC	0.527982622995431	0.767644791240207	FALSE
CLJ1_1471	Phosphonate ABC transporter phosphate-binding periplasmic component (TC 3.A.1.9.1)	phnD	1.20154867490532	NA	NA
CLJ1_1472	Phosphonate ABC transporter permease protein phnE (TC 3.A.1.9.1)	phnE	0.686587365704334	0.720346781681131	FALSE
CLJ1_1473	Transcriptional regulator PhnF	phnF	0.125457437150168	NA	NA
CLJ1_1474	PhnG protein	phnG	0.477204612113353	NA	NA
CLJ1_1475	PhnH protein	phnH	0.886880480898571	0.618210764048008	FALSE
CLJ1_1476	PhnI protein	phnI	0.543248782804722	0.738841078930125	FALSE
CLJ1_1477	PhnJ protein	phnJ	0.344419543153179	0.880571670625727	FALSE
CLJ1_1478	Phosphonates transport ATP-binding protein PhnK	phnK	0.0798942917636005	0.977381763816033	FALSE
CLJ1_1479	Phosphonates transport ATP-binding protein PhnL	phnL	0.477791664732489	0.826303302965326	FALSE
CLJ1_1480	Metal-dependent hydrolase involved in phosphonate metabolism	phnM	0.0563564137840489	0.980830035517898	FALSE
CLJ1_1481	ATP-binding protein PhnN; Guanylate kinase (EC 2.7.4.8)	phnN	-0.17660247587001	0.934253239698233	FALSE
CLJ1_1482	Metal-dependent hydrolases of the beta-lactamase superfamily I; PhnP protein	phnP	0.335436006233704	0.847564473535189	FALSE
CLJ1_1483	FIG00955333: hypothetical protein		0.453463130088387	0.826789369756934	FALSE
CLJ1_1484	hypothetical protein		1.6958132918429	0.0438135426103891	TRUE
CLJ1_1485	FIG00954458: hypothetical protein		0.253150632450619	0.91942715127938	FALSE
CLJ1_1486	probable acetyltransferase		0.13594694667851	0.948797586753958	FALSE
CLJ1_1487	Secreted protein Hcp	hcpA	0.166238114509214	0.944870619515581	FALSE
CLJ1_1488	VgrG protein	vgrG2a	-0.399446328651456	0.833751552944897	FALSE
CLJ1_1489	Mobile element protein		0.167200933090969	0.944763546379429	FALSE
CLJ1_1490	Mobile element protein		0.254813238846018	0.896018892441727	FALSE
CLJ1_1491	probable vgr related protein		-0.0531614741135106	0.983118047135893	FALSE
CLJ1_1492	hypothetical protein	tplE	0.321156480273302	0.851871287654875	FALSE
CLJ1_1493	hypothetical protein		0.560636079261735	0.591807671071409	FALSE
CLJ1_1494	Mobile element protein		0.17197091804617	0.940006493647972	FALSE
CLJ1_1495	FIG00955764: hypothetical protein		-0.0432382713228081	0.986419787658013	FALSE
CLJ1_1496	Aliphatic amidase AmiE (EC 3.5.1.4)	amiE	0.419381021516707	0.767644791240207	FALSE
CLJ1_1497	ClpB protein	amiB	0.715172253504891	0.502844770564834	FALSE
CLJ1_1498	Urea ABC transporter, substrate binding protein UrtA	amiC	0.19400677179345	0.934253239698233	FALSE
CLJ1_1499	DNA-binding heavy metal response regulator	amiR	0.250919595392961	0.917007187320909	FALSE
CLJ1_1500	Putative outer membrane lipoprotein		0.248755385518514	0.899709319943114	FALSE
CLJ1_1501	Photopexin A	lecB	0.218626467137382	0.939716065512912	FALSE
CLJ1_1502	putative secretion protein		0.334816179684471	0.879684181673968	FALSE
CLJ1_1503	Permease of the major facilitator superfamily		0.191239749965268	0.934253239698233	FALSE
CLJ1_1504	Permease of the drug/metabolite transporter (DMT) superfamily		-0.350817862856358	0.86002641059423	FALSE
CLJ1_1505	D-serine dehydratase (EC 4.3.1.18)	dsdA	-0.0402661397801742	0.98587098279326	FALSE
CLJ1_1506	glutamine synthetase family protein	pauA5	0.291109142154481	0.872528906067532	FALSE
CLJ1_1507	Transporter, MFS superfamily		-0.319675909862431	0.882649549024792	FALSE
CLJ1_1508	Glycosyltransferase (EC 2.4.1.-)		-0.185878449369965	0.935236980713229	FALSE
CLJ1_1509	FIG00955605: hypothetical protein		0.0381619885170349	0.98587098279326	FALSE
CLJ1_1510	Flagellar biosynthesis protein FlgN	flgN	-0.620475539492637	0.544331915011616	FALSE
CLJ1_1511	Negative regulator of flagellin synthesis FlgM	flgM	-0.776374860983928	0.369811666121561	FALSE
CLJ1_1512	Flagellar basal-body P-ring formation protein FlgA	flgA	-0.565717383953097	0.614227380969221	FALSE
CLJ1_1513	Chemotaxis protein CheV (EC 2.7.3.-)		-0.709428511568335	0.378991293052523	FALSE
CLJ1_1514	Chemotaxis protein methyltransferase CheR (EC 2.1.1.80)		-0.278228171766764	0.879405319776936	FALSE
CLJ1_1515	Anti-sigma F factor antagonist (spoIIAA-2); Anti-sigma B factor antagonist RsbV	hsbA	-0.207192270725942	0.915285579793653	FALSE
CLJ1_1516	Serine phosphatase RsbU, regulator of sigma subunit / Serine-protein kinase RsbW (EC 2.7.11.1)	hsbR	-0.266463427985169	0.888612559211926	FALSE
CLJ1_1517	Hpt domain protein	hptB	-0.579662477800258	0.661879275235092	FALSE
CLJ1_1518	ATP-dependent DNA helicase RecQ	recQ	0.0221438980870859	0.991655472437673	FALSE
CLJ1_1519	FIG00956038: hypothetical protein	hsbD	0.133558310195751	0.949213308040156	FALSE
CLJ1_1520	FIG00956280: hypothetical protein		0.349487018714096	0.869291504035517	FALSE
CLJ1_1521	Transcriptional regulator SlyA		-0.488890339384278	0.723936494228528	FALSE
CLJ1_1522	Tfp pilus assembly protein FimV		-0.466614381304412	0.811944922562046	FALSE
CLJ1_1523	Tfp pilus assembly protein FimV		-0.434252222071524	0.836098937691174	FALSE
CLJ1_1524	putative patatin-like phospholipase	plpD	-0.00541462207583794	0.998636061192993	FALSE
CLJ1_1525	SelT/selW/selH selenoprotein domain		-0.427678374201384	0.835162614020533	FALSE
CLJ1_1526	ADP-L-glycero-D-manno-heptose-6-epimerase (EC 5.1.3.20)	rfaD	-0.373461492360227	0.836098937691174	FALSE
CLJ1_1527	ATP-dependent Clp protease proteolytic subunit (EC 3.4.21.92)	clpP2	-0.377621580471382	0.830976904894971	FALSE
CLJ1_1528	FIG00956734: hypothetical protein		-0.0772006401545007	0.977381763816033	FALSE
CLJ1_1529	putative oxidoreductase		0.493839340092165	0.810630325990413	FALSE
CLJ1_1530	Xaa-Pro aminopeptidase (EC 3.4.11.9)		0.658845285947257	0.677364384024134	FALSE
CLJ1_1531	transcriptional regulator, MerR family		0.204106831122453	0.923451985989508	FALSE
CLJ1_1532	FIG000557: hypothetical protein co-occurring with RecR		0.151687989311518	0.940006493647972	FALSE
CLJ1_1533	Integral membrane protein		0.541961367971674	0.781698621061138	FALSE
CLJ1_1534	Non-hemolytic phospholipase C precursor (EC 3.1.4.3)	plcN	0.824712216053514	0.342853813326219	FALSE
CLJ1_1535	Putative outer membrane lipoprotein		-0.0708075868919243	0.976407159217042	FALSE
CLJ1_1536	Phosphonate ABC transporter permease protein phnE1 (TC 3.A.1.9.1)	phnE1	-0.773148439692961	0.400352027359509	FALSE
CLJ1_1537	Phosphonate ABC transporter permease protein phnE2 (TC 3.A.1.9.1)		-0.328892590946376	0.865934492146454	FALSE
CLJ1_1538	Phosphonate ABC transporter ATP-binding protein (TC 3.A.1.9.1)		-0.619170459626336	0.549693494188049	FALSE
CLJ1_1539	Phosphonate ABC transporter phosphate-binding periplasmic component (TC 3.A.1.9.1)		-0.238964137808039	0.931511413756855	FALSE
CLJ1_1540	2-hydroxy-3-oxopropionate reductase (EC 1.1.1.60)		-0.215012231512358	0.923451985989508	FALSE
CLJ1_1541	Sensory box/GGDEF family protein	nbdA	-0.0316357388671792	0.9903120805444	FALSE
CLJ1_1542	hypothetical protein		0.294519253299375	NA	NA
CLJ1_1543	Phosphoethanolamine transferase EptA specific for the 1 phosphate group of core-lipid A		-0.314310849332788	0.858972348852221	FALSE
CLJ1_1544	Universal stress protein UspA and related nucleotide-binding proteins		-0.291344947814609	0.899949594704852	FALSE
CLJ1_1545	RNA polymerase associated protein RapA (EC 3.6.1.-)	hepA	-0.391978307049076	0.83790458035108	FALSE
CLJ1_1546	hypothetical protein		-0.38005227642169	NA	NA
CLJ1_1547	Alkylated DNA repair protein AlkB		-0.432892605168382	0.767644791240207	FALSE
CLJ1_1548	FIG00955615: hypothetical protein		-0.569364292650921	0.731479605615362	FALSE
CLJ1_1549	hypothetical protein		-0.319752616725719	0.883716827307605	FALSE
CLJ1_1550	membrane protein, putative		0.00232886232430449	0.998979541557855	FALSE
CLJ1_1551	FIG00953813: hypothetical protein		0.226048454682025	0.939716065512912	FALSE
CLJ1_1552	Membrane fusion component of tripartite multidrug resistance system		0.31165245363423	0.888077636237091	FALSE
CLJ1_1553	Arabinose efflux permease		0.225908687919405	0.919370716724397	FALSE
CLJ1_1554	enoyl-CoA hydratase, R-specific		-0.493796264405507	0.76383179318539	FALSE
CLJ1_1555	Lysophospholipase (EC 3.1.1.5); Monoglyceride lipase (EC 3.1.1.23); putative		0.0872515237815855	0.969340616568836	FALSE
CLJ1_1556	Long-chain-fatty-acid--CoA ligase (EC 6.2.1.3)	fadD2	-0.0480475162129987	0.981151057266044	FALSE
CLJ1_1557	Long-chain-fatty-acid--CoA ligase (EC 6.2.1.3)	fadD1	-0.271716835131085	0.881289295360076	FALSE
CLJ1_1558	FIG00956245: hypothetical protein		-0.271678527578567	0.923451985989508	FALSE
CLJ1_1559	ATP-dependent RNA helicase HrpA (EC 3.6.4.13)	hrpA	-0.147897197778201	0.939716065512912	FALSE
CLJ1_1560	Alkaline phosphatase (EC 3.1.3.1)	phoA	0.227382887371746	0.915612090120889	FALSE
CLJ1_1561	Bis(5'-nucleosyl)-tetraphosphatase (asymmetrical) (EC 3.6.1.17)		0.0324049533944072	0.98804287795694	FALSE
CLJ1_1562	Actin-like ATPase involved in cell morphogenesis		-0.137056431537414	0.9537742625574	FALSE
CLJ1_1563	Amidases related to nicotinamidase		0.17939619372815	0.940006493647972	FALSE
CLJ1_1564	FOG: Ankyrin repeat		1.07427221273191	0.376164998188466	FALSE
CLJ1_1565	hypothetical protein		-1.02951753548799	0.144654978259785	FALSE
CLJ1_1566	3-oxoacyl-[acyl-carrier-protein] synthase, KASIII (EC 2.3.1.41)		0.207769279390511	0.934253239698233	FALSE
CLJ1_1567	RNA polymerase sigma factor RpoE		-0.432713082708577	0.761487891479762	FALSE
CLJ1_1568	FIG00954344: hypothetical protein		-0.372386032304958	0.809204945418192	FALSE
CLJ1_1569	FIG024746: hypothetical protein		-0.152982512127535	0.954499587004431	FALSE
CLJ1_1570	FIG023677: hypothetical protein		0.36753462817287	0.865934492146454	FALSE
CLJ1_1571	FIG005107: hypothetical protein		0.189214764434051	0.94213797972591	FALSE
CLJ1_1572	FIG035246: DoxX family protein		0.55375307410324	0.782307841818979	FALSE
CLJ1_1573	hypothetical protein		0.674971090774752	NA	NA
CLJ1_1574	Pyrophosphate-specific outer membrane porin OprO	oprO	0.569342623124815	0.713018070360817	FALSE
CLJ1_1575	Phosphate-specific outer membrane porin OprP	oprP	-0.169664500211258	0.94213797972591	FALSE
CLJ1_1576	FIG00957319: hypothetical protein		-0.971155485815337	0.166033811954832	FALSE
CLJ1_1577	Oxidoreductase, short chain dehydrogenase/reductase family		-0.00392655027349771	0.998636061192993	FALSE
CLJ1_1578	FIG00956160: hypothetical protein		0.02030016318117	0.991655472437673	FALSE
CLJ1_1579	Protein of unknown function UPF0060		-1.23184126393538	0.242639747991879	FALSE
CLJ1_1580	Chromosome segregation ATPases		0.236338645233555	NA	NA
CLJ1_1581	FIG00953497: hypothetical protein		0.741195753875446	0.667159726390105	FALSE
CLJ1_1582	Lhr-like helicases		-0.206517625675527	0.939627695464439	FALSE
CLJ1_1583	Sensory box histidine kinase/response regulator		-0.560231569821646	0.627263075030109	FALSE
CLJ1_1584	GCN5-related N-acetyltransferase		-0.177652682688727	0.934253239698233	FALSE
CLJ1_1585	FIG229276: Transcriptional regulator, AraC family		0.396977941813835	0.808377404484121	FALSE
CLJ1_1586	Iron(III) dicitrate transport protein FecA @ Iron siderophore receptor protein		0.600685825022888	0.673831120353203	FALSE
CLJ1_1587	1-acyl-sn-glycerol-3-phosphate acyltransferase (EC 2.3.1.51)		-0.560069682701683	0.647587616380041	FALSE
CLJ1_1588	Cold shock protein CspG	capB	-0.82175749343767	0.409298949411539	FALSE
CLJ1_1589	Quaternary ammonium compound-resistance protein SugE		-0.646292437823068	0.641096360415123	FALSE
CLJ1_1590	Sodium-dependent transporter		0.0223141751259383	0.991655472437673	FALSE
CLJ1_1591	DNA recombination-dependent growth factor C	rdgC	-0.458933245633526	0.841985044020986	FALSE
CLJ1_1592	FKBP-type peptidyl-prolyl cis-trans isomerase FklB (EC 5.2.1.8)		-0.119673425380799	0.963958332567433	FALSE
CLJ1_1593	DUF1232 domain-containing protein		0.0632380353146979	0.980906583041197	FALSE
CLJ1_1594	ABC-type amino acid transport/signal transduction systems, periplasmic component/domain		-0.461404474352719	0.778957068617125	FALSE
CLJ1_1595	Transcriptional regulator, Cro/CI family		0.201034827552509	0.940006493647972	FALSE
CLJ1_1596	FIG00954549: hypothetical protein		-0.243214875126827	0.902251556835832	FALSE
CLJ1_1597	FOG: TPR repeat, SEL1 subfamily		-0.138882749523313	0.9537742625574	FALSE
CLJ1_1598	diguanylate cyclase/phosphodiesterase (GGDEF & EAL domains) with PAS/PAC sensor(s)		0.720882139414317	0.416948968759658	FALSE
CLJ1_1599	Periplasmic protease	algO	-0.362714380501906	0.790122156359248	FALSE
CLJ1_1600	Quinone oxidoreductase (EC 1.6.5.5)		-0.219803980565206	0.919370716724397	FALSE
CLJ1_1601	Phosphoserine phosphatase (EC 3.1.3.3)		-0.233597976856517	0.897632054373562	FALSE
CLJ1_1602	Alkanesulfonates ABC transporter ATP-binding protein / Sulfonate ABC transporter, ATP-binding subunit SsuB		-0.608959718751158	0.655353575300689	FALSE
CLJ1_1603	Thiamin ABC transporter, transmembrane component		0.387932988942177	0.858972348852221	FALSE
CLJ1_1604	ABC transporter permease protein		0.520596888366597	0.745184711897908	FALSE
CLJ1_1605	FIG00956482: hypothetical protein		0.509426011948928	0.782187152220391	FALSE
CLJ1_1606	ABC-type Fe3+ transport system, periplasmic component		0.287881587573314	0.892889867784669	FALSE
CLJ1_1607	2-aminoethylphosphonate uptake and metabolism regulator		0.0489269998543192	0.98679828008404	FALSE
CLJ1_1608	Ribosomal-protein-L7p-serine acetyltransferase		-0.00276491448662727	0.998636061192993	FALSE
CLJ1_1609	Aspartyl aminopeptidase		0.097221830458843	0.964073790154164	FALSE
CLJ1_1610	hypothetical protein		0.877589374890095	NA	NA
CLJ1_1611	Ribosomal large subunit pseudouridine synthase A (EC 4.2.1.70)	rluA	-0.159273368463357	0.9537742625574	FALSE
CLJ1_1612	Cell division topological specificity factor MinE	minE	-0.36624417780113	0.802977135438681	FALSE
CLJ1_1613	Septum site-determining protein MinD	minD	-0.130209776035153	0.960973407022287	FALSE
CLJ1_1614	Septum site-determining protein MinC	minC	-0.00122697597323654	0.999213123030321	FALSE
CLJ1_1615	Lipid A biosynthesis lauroyl acyltransferase (EC 2.3.1.-)	htrB2	-0.237869138184964	0.897632054373562	FALSE
CLJ1_1616	Patatin		-0.0765621167635455	0.972533140239007	FALSE
CLJ1_1617	Pirin		0.429969891175877	0.784825829893272	FALSE
CLJ1_1618	Nucleoside ABC transporter, periplasmic nucleoside-binding protein		0.0117569758717615	0.995615493675558	FALSE
CLJ1_1619	Nucleoside ABC transporter, periplasmic nucleoside-binding protein		0.309076203241129	0.887629505798785	FALSE
CLJ1_1620	FIG00954661: hypothetical protein		-0.0208084445231264	0.99402460160412	FALSE
CLJ1_1621	Glycine betaine/L-proline ABC transporter, glycine betaine/L-proline- binding/permease protein	betX	0.053760120573323	0.983118047135893	FALSE
CLJ1_1622	Putative membrane protein, clustering with ActP		-0.277337382631866	0.890999052152232	FALSE
CLJ1_1623	Acetate permease ActP (cation/acetate symporter)	actP	-0.115013605419226	0.9537742625574	FALSE
CLJ1_1624	Predicted signal-transduction protein containing cAMP-binding and CBS domains		0.260361521793844	0.919370716724397	FALSE
CLJ1_1625	3'-5' exonuclease domain similar to epsilon subunit of DNA polymerase III, PA3232-type		0.587908435781192	0.734570746207717	FALSE
CLJ1_1626	hypothetical protein		0.179645158820064	NA	NA
CLJ1_1627	COGs COG3146		0.334824786255783	0.834425915356202	FALSE
CLJ1_1628	FIG00957787: hypothetical protein		0.433887270062787	0.848712216277043	FALSE
CLJ1_1629	Lipid A export ATP-binding/permease protein MsbA		-0.0889373464532902	0.96783905697736	FALSE
CLJ1_1630	Peptidyl-prolyl cis-trans isomerase PpiA precursor (EC 5.2.1.8)	ppiA	-0.146226690604027	0.944870619515581	FALSE
CLJ1_1631	Beta-ketoadipate enol-lactone hydrolase (EC 3.1.1.24)		0.102513521013243	0.963958332567433	FALSE
CLJ1_1632	Transcriptional regulator, LysR family		0.136724463973777	0.948289006406018	FALSE
CLJ1_1633	hypothetical protein		0.605374111803689	0.732917834525262	FALSE
CLJ1_1634	3-phosphoglycerate kinase		-0.725123600020743	0.427515388153898	FALSE
CLJ1_1635	FMN-dependent NADH-azoreductase	azoR3	0.788127075073975	0.531372597002459	FALSE
CLJ1_1636	Permease of the drug/metabolite transporter (DMT) superfamily		-0.237387620508192	0.91942715127938	FALSE
CLJ1_1637	Protein secretion chaperonin CsaA	csaA	0.133930759414529	0.957985885735346	FALSE
CLJ1_1638	Transcriptional regulator, AraC family		-0.439110037162968	0.767644791240207	FALSE
CLJ1_1639	Ser/Thr protein phosphatase family protein, UDP-2,3-diacylglucosamine hydrolase (EC 3.6.1.-) homolog		1.28891385775406	0.149254377334393	FALSE
CLJ1_1640	Dolichol-phosphate mannosyltransferase (EC 2.4.1.83) in lipid-linked oligosaccharide synthesis cluster		0.589163328273708	0.68982121552633	FALSE
CLJ1_1641	Adenylate cyclase (EC 4.6.1.1)	cyaB	-0.0240590010817314	0.9903120805444	FALSE
CLJ1_1642	FIG027190: Putative transmembrane protein		-0.344818349003858	0.889597981397161	FALSE
CLJ1_1643	Transcriptional regulator, AraC family		-0.222582635767283	0.902516728582839	FALSE
CLJ1_1644	Membrane lipoprotein lipid attachment site containing protein USSDB6D		-0.295237548537613	0.888077636237091	FALSE
CLJ1_1645	ABC-type transport system involved in resistance to organic solvents, periplasmic component USSDB6C		-0.391057480862744	0.782493350307423	FALSE
CLJ1_1646	ABC transporter ATP-binding protein USSDB6B		-0.250048522809942	0.890710204522707	FALSE
CLJ1_1647	ABC-type transport system involved in resistance to organic solvents, permease component USSDB6A		-0.217569502795573	0.912658810924521	FALSE
CLJ1_1648	Potassium uptake protein TrkH	trkH1	-0.278652180606471	0.896768353739303	FALSE
CLJ1_1649	Ferredoxin		0.506701780339239	0.807519931181701	FALSE
CLJ1_1650	Nitroreductase family protein		-0.23026555216045	0.902251556835832	FALSE
CLJ1_1651	FIG00955899: hypothetical protein		-0.164818088302136	0.939716065512912	FALSE
CLJ1_1652	Putative two-component system sensor kinase		0.298925564496423	0.865567383401618	FALSE
CLJ1_1653	P pilus assembly/Cpx signaling pathway, periplasmic inhibitor/zinc-resistance associated protein		0.920416744583326	0.271762863581699	FALSE
CLJ1_1654	DNA-binding response regulator	cpxR	0.259677331950339	0.902251556835832	FALSE
CLJ1_1655	Translation initiation factor 2 (IF-2; GTPase)		0.12310187060902	0.9537742625574	FALSE
CLJ1_1656	YciL protein		-0.158009797170475	0.940542023617886	FALSE
CLJ1_1657	Intracellular septation protein IspA	ispZ	-0.479401529898142	0.745557815585955	FALSE
CLJ1_1658	COG0613, Predicted metal-dependent phosphoesterases (PHP family)		0.0674095232284036	0.977381763816033	FALSE
CLJ1_1659	Hypothetical YciO protein, TsaC/YrdC paralog		0.19601489276158	0.934253239698233	FALSE
CLJ1_1660	Segregation and condensation protein A		0.16737746984833	0.939716065512912	FALSE
CLJ1_1661	Segregation and condensation protein B		-0.0149676449608557	0.994259858054891	FALSE
CLJ1_1662	FIG00955145: hypothetical protein		-0.00418949485757005	0.998636061192993	FALSE
CLJ1_1663	hypothetical protein		-0.0861741120106023	0.976753268860559	FALSE
CLJ1_1664	NAD-dependent glyceraldehyde-3-phosphate dehydrogenase (EC 1.2.1.12)	gapA	0.0857192107207196	0.968892112453127	FALSE
CLJ1_1665	Phosphogluconate dehydratase (EC 4.2.1.12)	edd	-0.0805719376787463	0.972310434125352	FALSE
CLJ1_1666	Glucokinase (EC 2.7.1.2)	glk	-0.457946409377395	0.778524549133599	FALSE
CLJ1_1667	DNA-binding response regulator GltR, controls specific porins for the entry of glucose	gltR	-0.33268738315392	0.865567383401618	FALSE
CLJ1_1668	Integral membrane sensor signal transduction histidine kinase (EC 2.7.13.3), glucose catabolism cluster	gtrS	-0.52201561864187	0.720346781681131	FALSE
CLJ1_1669	hypothetical protein		-0.709491661791988	0.69800290529074	FALSE
CLJ1_1670	Glucose ABC transport system, periplasmic sugar-binding protein	gltB	-0.219426747218088	0.939716065512912	FALSE
CLJ1_1671	Glucose ABC transport system, inner membrane component 1	gltF	-0.184406145532448	0.953074589856866	FALSE
CLJ1_1672	Glucose ABC transport system, inner membrane component 2	gltG	-0.334882760218016	0.897632054373562	FALSE
CLJ1_1673	Glucose ABC transporter, ATP-binding subunit (EC 3.6.3.-)	gltK	-0.358222857304259	0.897632054373562	FALSE
CLJ1_1674	Glucose-selective porin OprB	oprB	-0.0894071473880982	0.97213754208562	FALSE
CLJ1_1675	Glucose dehydrogenase, PQQ-dependent (EC 1.1.5.2)	gcd	-0.428965845355463	0.752701668406791	FALSE
CLJ1_1676	Probable tonB-dependent receptor yncD precursor		0.0147424294836661	0.993799909692167	FALSE
CLJ1_1677	hypothetical protein		1.90101009520563	4.08418609511095e-05	TRUE
CLJ1_1678	FIG00953246: hypothetical protein		2.25214726387122	6.59926101536133e-07	TRUE
CLJ1_1679	Zn-dependent protease with chaperone function		2.92888340193876	1.43502838253649e-08	TRUE
CLJ1_1680	FIG00953513: hypothetical protein		2.56530658154242	1.23696754089716e-06	TRUE
CLJ1_1681	Phosphoenolpyruvate carboxykinase (ATP)		1.87216779107996	0.00024228827968518	TRUE
CLJ1_1682	Zn-dependent protease with chaperone function		2.6823615551586	2.71972473082367e-07	TRUE
CLJ1_1683	FIG00956000: hypothetical protein		1.02441693053622	0.215078250803479	FALSE
CLJ1_1684	Transcriptional regulator, AraC family		0.625848556052533	0.558021120274224	FALSE
CLJ1_1685	Arsenic resistance protein ArsH	arsH	1.05495522831489	0.251124881838732	FALSE
CLJ1_1686	Arsenate reductase (EC 1.20.4.1)	arsC	1.34809269915906	0.0937625368671133	FALSE
CLJ1_1687	Arsenic efflux pump protein	arsB	1.3165365385188	0.051547337939563	FALSE
CLJ1_1688	Arsenical resistance operon repressor	arsR	1.69768087190388	0.013306062352017	TRUE
CLJ1_1689	Hypothetical transcriptional regulator YqhC		1.01067123327518	0.333924343965151	FALSE
CLJ1_1690	Alcohol dehydrogenase (EC 1.1.1.1)		1.26191805198824	0.241959479036823	FALSE
CLJ1_1691	FIG00958388: hypothetical protein		1.57914891518914	0.121716788055048	FALSE
CLJ1_1692	Redox-sensitive transcriptional activator SoxR	soxR	-0.165531737433974	0.940674406071221	FALSE
CLJ1_1693	Cell division protein FtsI [Peptidoglycan synthetase] (EC 2.4.1.129)	pbpC	0.260404578358565	0.891741227920484	FALSE
CLJ1_1694	Histone acetyltransferase HPA2 and related acetyltransferases		0.261762310222324	0.897632054373562	FALSE
CLJ1_1695	Transcriptional regulator, TetR family		-0.116511057799217	0.954499587004431	FALSE
CLJ1_1696	ABC transporter, permease protein		-0.095498674428858	0.965361729743936	FALSE
CLJ1_1697	Transcriptional regulator, LysR family		0.0781512840360768	0.978633474805391	FALSE
CLJ1_1698	Gluconate 2-dehydrogenase (EC 1.1.99.3), membrane-bound, cytochrome c		0.040706195966817	0.98587098279326	FALSE
CLJ1_1699	Gluconate 2-dehydrogenase (EC 1.1.99.3), membrane-bound, flavoprotein		0.773276566474974	0.378991293052523	FALSE
CLJ1_1700	Gluconate 2-dehydrogenase (EC 1.1.99.3), membrane-bound, gamma subunit		0.735397942640218	0.461158663882714	FALSE
CLJ1_1701	2-ketogluconate 6-phosphate reductase (EC 1.1.1.43)	kguD	0.407237505180813	0.858972348852221	FALSE
CLJ1_1702	2-ketogluconate transporter	kguT	0.477569997407495	0.778957068617125	FALSE
CLJ1_1703	2-ketogluconate kinase (EC 2.7.1.13)	kguK	0.478012113392266	0.815106035171237	FALSE
CLJ1_1704	Epimerase KguE	kguE	0.422343179846796	0.858972348852221	FALSE
CLJ1_1705	2-ketogluconate utilization repressor PtxS	ptxS	-0.644028310691388	0.517632772130903	FALSE
CLJ1_1706	hypothetical protein		3.57385266212163	9.54773707005564e-08	TRUE
CLJ1_1707	HTH-type transcriptional regulator PtxR	ptxR	0.836401393320835	0.494929601223394	FALSE
CLJ1_1708	PvcD protein, related to two-component flavin adenine dinucleotide-dependent monooxygenases	pvcD	0.551351235515386	0.790122156359248	FALSE
CLJ1_1709	PvcC protein, related to two-component flavin adenine dinucleotide-dependent monooxygenases	pvcC	0.526262996093219	0.741060768251181	FALSE
CLJ1_1710	PvcB protein, related to amino acid oxidizing enzymes	pvcB	0.92036747925755	0.441194346857386	FALSE
CLJ1_1711	PvcA protein, related to known isonitrile synthases	pvcA	0.750942200168272	0.635696575332266	FALSE
CLJ1_1712	hypothetical protein		0.0712210624259034	NA	NA
CLJ1_1713	L-asparaginase I, cytoplasmic (EC 3.5.1.1)	ansA	-0.675875795553858	0.500612688822678	FALSE
CLJ1_1714	Probable AGCS sodium/alanine/glycine symporter		-0.826687646878034	0.490674036032121	FALSE
CLJ1_1715	transcriptional regulator, Cro/CI family		0.19308461095573	0.934253239698233	FALSE
CLJ1_1716	Dihydrolipoamide dehydrogenase of branched-chain alpha-keto acid dehydrogenase (EC 1.8.1.4)	lpdV	-0.51582465355845	0.747750574179086	FALSE
CLJ1_1717	Dihydrolipoamide acyltransferase component of branched-chain alpha-keto acid dehydrogenase complex (EC 2.3.1.168)	bkdB	-0.0153080890258919	0.994259858054891	FALSE
CLJ1_1718	Branched-chain alpha-keto acid dehydrogenase, E1 component, beta subunit (EC 1.2.4.4)	bkdA2	0.426329335818308	0.784583397228135	FALSE
CLJ1_1719	Branched-chain alpha-keto acid dehydrogenase, E1 component, alpha subunit (EC 1.2.4.4)	bkdA1	0.691452800569495	0.487991720234182	FALSE
CLJ1_1720	Transcriptional regulator BkdR of isoleucine and valine catabolism operon	bkdR	0.000142689852916392	0.999757693619387	FALSE
CLJ1_1721	FIG00957404: hypothetical protein		0.387592164637328	0.865934492146454	FALSE
CLJ1_1722	Hypothetical protein PA2244 (similar to DNA topoisomerase IB, but possibly involved in glycosyl-transfer)	pslN	0.336334860022652	0.86002641059423	FALSE
CLJ1_1723	Extracellular Matrix protein PslL	pslL	0.59230421621966	0.667867904393361	FALSE
CLJ1_1724	Extracellular Matrix protein PslK	pslK	0.193425632293974	0.940006493647972	FALSE
CLJ1_1725	hypothetical protein		-0.233629518063832	0.939716065512912	FALSE
CLJ1_1726	Aldose 1-epimerase		-0.368955018672033	0.790122156359248	FALSE
CLJ1_1727	Phosphogluconate repressor HexR, RpiR family	hexR	0.158400609931174	0.939587381542367	FALSE
CLJ1_1728	Glucose-6-phosphate 1-dehydrogenase (EC 1.1.1.49)	zwf	0.184407801237595	0.939122201977816	FALSE
CLJ1_1729	6-phosphogluconolactonase (EC 3.1.1.31), eukaryotic type	pgl	-0.10770390105868	0.967047381532543	FALSE
CLJ1_1730	4-hydroxy-2-oxoglutarate aldolase (EC 4.1.3.16) @ 2-dehydro-3-deoxyphosphogluconate aldolase (EC 4.1.2.14)	edaA	0.103820424086793	0.959455698102455	FALSE
CLJ1_1731	NTP pyrophosphohydrolases including oxidative damage repair enzymes		-0.455137306546512	0.781675135837936	FALSE
CLJ1_1732	Ribosomal large subunit pseudouridine synthase B (EC 4.2.1.70)		-0.0698265408676819	0.974059744772126	FALSE
CLJ1_1733	FIG00955262: hypothetical protein		0.143784219169661	0.945909968785277	FALSE
CLJ1_1734	GGDEF domain protein		0.633226378642837	0.559122301054471	FALSE
CLJ1_1735	Sodium/glutamate symporter	gltS	1.08143345055602	0.222367599317497	FALSE
CLJ1_1736	Formiminoglutamase (EC 3.5.3.8)	hutE	0.520202689723665	0.7868910924927	FALSE
CLJ1_1737	Transcriptional regulator, IclR family	hutR	0.599523432129878	0.691516845588043	FALSE
CLJ1_1738	Oxidoreductase, short chain dehydrogenase/reductase family		-0.212098289970808	0.934253239698233	FALSE
CLJ1_1739	Similar to phosphoglycolate phosphatase, clustered with ubiquinone biosynthesis SAM-dependent O-methyltransferase	gph2	-0.23912654170606	0.914610226746599	FALSE
CLJ1_1740	3-demethylubiquinone-9 3-methyltransferase (EC 2.1.1.64)	ubiG	-0.091694281876876	0.969340616568836	FALSE
CLJ1_1741	S-adenosylhomocysteine deaminase (EC 3.5.4.28); Methylthioadenosine deaminase		0.102326064647516	0.960165247190248	FALSE
CLJ1_1742	Methylthioribose-1-phosphate isomerase (EC 5.3.1.23)	mtnA	-0.181406759520735	0.935005783015928	FALSE
CLJ1_1743	DNA gyrase subunit A (EC 5.99.1.3)	gyrA	0.0266898688758897	0.9903120805444	FALSE
CLJ1_1744	Phosphoserine aminotransferase (EC 2.6.1.52)	serC	-0.135163911189451	0.944870619515581	FALSE
CLJ1_1745	Chorismate mutase I (EC 5.4.99.5) / Prephenate dehydratase (EC 4.2.1.51)	pheA	-0.27360194281459	0.880571670625727	FALSE
CLJ1_1746	Biosynthetic Aromatic amino acid aminotransferase beta (EC 2.6.1.57)	hisC2	-0.330205082848681	0.854560885108016	FALSE
CLJ1_1747	Cyclohexadienyl dehydrogenase (EC 1.3.1.12)(EC 1.3.1.43) / 5-Enolpyruvylshikimate-3-phosphate synthase (EC 2.5.1.19)		-0.165261257403612	0.939587381542367	FALSE
CLJ1_1748	Cytidylate kinase (EC 2.7.4.25)	cmk	-0.147426470772686	0.940006493647972	FALSE
CLJ1_1749	SSU ribosomal protein S1p	rpsA	-0.566976967485392	0.760560623434468	FALSE
CLJ1_1750	Integration host factor beta subunit	ihfB	-0.553407957751584	0.713018070360817	FALSE
CLJ1_1751	regulator of length of O-antigen component of lipopolysaccharide chains	wzz	-0.0406345804162984	0.987861860291051	FALSE
CLJ1_1752	conserved hypothetical protein, membrane		3.9526124445707	3.60912302288677e-21	TRUE
CLJ1_1753	conserved hypothetical protein, membrane		3.36231119247836	1.83308008704735e-11	TRUE
CLJ1_1754	Il-IS_2, transposase		3.39265760302355	6.63091601463036e-12	TRUE
CLJ1_1755	Il-IS_2, transposase		2.82996105334142	4.9806603538796e-11	TRUE
CLJ1_1756	Il-IS_2, transposase		3.29236854634311	2.60073059593649e-11	TRUE
CLJ1_1757	Il-IS_2, transposase		3.03149370372998	2.40664406925109e-08	TRUE
CLJ1_1758	hypothetical protein		1.50156892458127	NA	NA
[truncated: 4,508 more rows]

## Sheet: Table S10
Table S10. List of genes/proteins that are significantly differentially expressed between CLJ1 and CLJ3 in both RNA-seq and at least one of the proteomic datasets
[truncated: 76 more rows]
